# Supplementary material for: Core transcriptome network modulates temperature (heat and cold) and osmotic (drought, salinity, and waterlogging) stress responses in oil palm
Source: Front Plant Sci. 2024 Dec 23;15:1497017. doi: 10.3389/fpls.2024.1497017 (PMC11701223; doi:10.3389/fpls.2024.1497017)
Supplement: Supplementary file 1 [file DataSheet1.zip]

Archive with 2 entries (2 files):
- Table S1_Differentially expressed genes.xlsx
- Table S2_Gene ontology enrichment analysis of differentially expressed genes.xlsx
