# Supplementary material for: Core transcriptome network modulates temperature (heat and cold) and osmotic (drought, salinity, and waterlogging) stress responses in oil palm
Source: Front Plant Sci. 2024 Dec 23;15:1497017. doi: 10.3389/fpls.2024.1497017 (PMC11701223; doi:10.3389/fpls.2024.1497017)
Supplement: Supplementary file 1 [file DataSheet1.zip › Table S1_Differentially expressed genes.xlsx]

## Sheet: DEGs Drought
Table S1(a) Differentially expressed genes (DEGs) between drought treated and control samples
Gene ID	Log2FC	padj
105046841	12.862	3.8333e-31
105037173	9.8375	6.2155e-30
105048398	9.8077	1.7395e-95
105046866	9.676	2.2769e-18
105032389	9.6444	1.0522e-147
105041255	9.3632	3.4662e-56
105037521	9.0913	2.0114e-20
105038404	8.573	6.6499e-24
105040382	8.4908	8.4436e-26
105055962	8.4728	2.9448e-58
105056761	8.3996	3.982e-32
105036433	8.2252	1.7552e-24
105061242	8.0709	0.001533
105041695	7.8993	1.0114e-31
105049085	7.8802	6.6877e-77
105041256	7.6331	1.1944e-68
105059333	7.5981	2.8603e-17
105057113	7.3756	3.8893e-37
105041260	7.2098	1.3749e-171
105048400	7.1723	2.3444e-14
105038573	7.1344	2.0003e-127
105050567	7.0999	1.5456e-105
105032307	6.9664	4.2034e-17
105054150	6.9587	1.1618e-165
105057259	6.7203	1.2968e-93
105056959	6.7103	9.7254e-192
105041259	6.6559	7.8896e-106
105056946	6.45	4.7568e-142
105032183	6.4017	1.0077e-31
105042708	6.3324	3.5418e-117
105037881	6.233	5.8075e-71
105053437	6.2006	8.3854e-22
105044577	6.1809	3.3902e-163
105050739	6.1703	2.1213e-13
105059227	6.1658	0.0001288
105058987	6.143	3.1552e-13
105058243	6.0892	5.4704e-23
105057120	6.0475	7.2382e-05
105043386	5.9478	3.7024e-136
105036973	5.8666	1.3302e-53
105047564	5.8536	1.0717e-138
105035641	5.8171	1.2626e-08
105046662	5.8049	3.9395e-27
105033192	5.7895	1.6854e-41
105041497	5.7642	0.014542
105046845	5.71	6.9385e-05
105049188	5.6842	1.0823e-28
105036952	5.6447	1.3571e-74
105038569	5.5926	1.0405e-126
105033255	5.5773	3.5923e-135
105034279	5.5602	1.1576e-49
105038774	5.5379	6.0344e-119
105047290	5.5056	2.7769e-08
105056794	5.4851	4.4415e-38
105041628	5.4586	1.2916e-16
105038949	5.4554	0.00045676
105035748	5.453	4.5756e-06
105045009	5.4461	1.4539e-14
105044187	5.4404	2.0069e-23
105053687	5.4211	0.00049998
105046802	5.4141	9.0295e-07
105033988	5.4079	2.9644e-33
105042066	5.3931	4.5919e-14
105050824	5.3885	3.2699e-11
105041935	5.3676	1.5083e-12
105060890	5.3602	1.7117e-85
105042101	5.3396	5.4761e-107
105045379	5.3329	5.6429e-113
105053187	5.3095	6.5302e-65
105033989	5.3034	1.5653e-33
105059334	5.2869	6.1126e-131
105045853	5.2812	1.3584e-10
105039008	5.2543	6.7454e-07
105037477	5.2284	1.708e-06
105054588	5.2093	4.9924e-92
105041257	5.204	6.985e-12
105050816	5.2027	1.1578e-19
105046893	5.1953	4.1189e-09
105043595	5.1885	8.4301e-42
105038311	5.152	1.7208e-05
105053451	5.1241	1.4253e-27
105054081	5.0984	3.3483e-29
105054146	5.0917	7.9382e-116
105039114	5.0855	1.1148e-112
105037145	5.0677	0.0031501
105042221	5.056	4.7565e-30
105036887	5.0278	3.2508e-40
105047853	4.9887	5.8955e-61
105034449	4.9827	1.7992e-16
105052677	4.9714	2.1333e-125
105042635	4.9678	3.8448e-93
105049193	4.9627	1.9022e-05
105043050	4.9624	1.1393e-22
105055856	4.9616	6.1132e-05
105050331	4.9463	7.7451e-62
105050826	4.9307	5.8786e-40
105048220	4.9161	1.1421e-89
105054362	4.898	3.0035e-05
105060794	4.8973	3.0325e-05
105037481	4.8942	1.074e-10
105058308	4.874	1.7898e-37
105051603	4.8439	1.0414e-20
105050476	4.8431	1.4779e-14
105040539	4.8403	3.2964e-49
105040206	4.836	8.8867e-94
105032745	4.8277	1.7478e-102
105043296	4.7989	1.7722e-89
105034198	4.7787	1.5819e-05
105033288	4.775	5.727e-79
105049787	4.7642	2.0125e-88
105036621	4.7403	6.3189e-15
105044339	4.7373	1.0805e-07
105043387	4.719	1.4208e-15
105042707	4.7092	1.8129e-83
105046269	4.6839	9.1321e-20
105040466	4.6737	7.9323e-18
105042430	4.6587	3.1758e-115
105059192	4.6461	4.7761e-71
105034617	4.6312	4.2434e-09
105052508	4.6294	2.362e-28
105045281	4.602	1.0608e-09
105038193	4.594	9.1612e-19
105038333	4.5924	6.4595e-23
105034598	4.5409	4.9e-92
105038699	4.5383	0.030645
105052058	4.5353	2.9434e-16
105052929	4.5349	6.2454e-15
105040563	4.5331	1.5266e-33
105041252	4.532	5.5165e-10
105037740	4.5284	1.1404e-20
105037803	4.5193	0.0009765
105058700	4.5161	1.7722e-17
105060523	4.5015	1.4875e-23
105034931	4.4749	3.07e-98
105046976	4.474	4.523e-14
105045060	4.4699	5.0837e-10
105055677	4.466	1.8095e-24
105044610	4.4483	2.3532e-103
105032071	4.4387	2.7517e-50
105044347	4.4355	2.8719e-54
105035002	4.4267	1.3659e-19
105034848	4.4255	5.2033e-11
105038671	4.4187	2.2993e-50
105055386	4.4093	3.2751e-30
105045783	4.4027	3.2757e-77
105033394	4.401	5.5818e-88
105034508	4.3942	0.028736
105047559	4.3914	1.1911e-17
105035248	4.3798	0.0018077
105044840	4.3707	4.218e-92
105056444	4.37	1.5527e-14
105038349	4.3613	2.2301e-64
105040719	4.327	1.3248e-07
105048084	4.3096	4.0809e-33
105061211	4.3071	2.0417e-07
105040230	4.2986	6.3344e-16
105061462	4.2938	3.4451e-51
105059053	4.2929	2.949e-05
105035527	4.2883	2.4569e-05
105051247	4.2867	5.6398e-77
105036928	4.2772	4.51e-09
105033244	4.2737	1.117e-97
105044973	4.2687	0.0025748
105038195	4.2625	9.5895e-65
105051062	4.2566	4.004e-50
105052389	4.2564	0.038557
105034618	4.2549	5.3576e-16
105033859	4.2434	1.8001e-64
105048554	4.2352	5.604e-24
105041816	4.233	0.00017356
105046940	4.2317	5.4092e-95
105043339	4.2204	4.0619e-102
105033168	4.2204	1.0643e-23
105040848	4.2136	4.0777e-14
105037567	4.2079	3.7012e-05
105058791	4.2048	5.2008e-09
105033133	4.2018	1.0025e-80
105048405	4.2009	0.023038
105060814	4.193	0.0009199
105045465	4.175	4.8845e-16
105056442	4.1588	1.5602e-55
105039486	4.1469	2.3309e-25
105052255	4.1453	1.0392e-17
105055799	4.1428	5.5985e-79
105046368	4.127	5.4613e-05
105057209	4.1185	4.6574e-16
105046082	4.1167	7.861e-14
105032097	4.1141	6.3907e-49
105032835	4.1083	3.1775e-53
105042017	4.1077	4.7891e-97
105036005	4.1058	2.0319e-13
105035682	4.0985	2.5572e-08
105040381	4.098	2.1576e-16
105032994	4.0863	7.193e-88
105058965	4.0862	3.7634e-71
105052000	4.086	5.9848e-97
105039334	4.0734	7.8766e-16
105049065	4.0685	1.0355e-25
105058729	4.0636	1.3216e-39
105037778	4.0602	0.00053199
105059687	4.056	6.8189e-09
105050437	4.0538	1.9126e-90
105032503	4.0435	0.0076823
105041448	4.0372	9.9822e-08
105047740	4.0325	9.0655e-05
105056443	4.0272	1.8822e-46
105048615	4.0207	1.4965e-16
105049816	4.0123	0.020674
105045664	4.0021	1.5649e-71
105046587	4.0019	2.8503e-25
105038470	4.0016	3.6139e-17
105057237	3.9903	2.2349e-09
105040217	3.9817	9.5299e-12
105033496	3.979	1.3293e-07
105047887	3.9736	7.8561e-18
105058356	3.9729	3.2908e-10
105041807	3.971	1.4708e-42
105033424	3.9659	0.010174
105056551	3.9586	3.2377e-09
105047941	3.9528	7.2772e-85
105060420	3.9464	2.3588e-29
105039564	3.9438	3.386e-11
105041068	3.943	4.6647e-32
105040986	3.9367	3.7647e-70
105058607	3.9352	1.0245e-86
105057231	3.9349	1.7029e-68
105051983	3.9341	9.1781e-19
105051747	3.9241	2.345e-29
105060314	3.922	0.033093
105046434	3.9201	7.4425e-50
105052277	3.9187	2.5784e-83
105039250	3.9154	1.6526e-05
105045196	3.912	5.5055e-20
105057053	3.9042	2.1784e-08
105037254	3.9033	1.9088e-88
105054741	3.8925	2.1813e-53
105036491	3.8917	2.8705e-08
105059638	3.8869	2.668e-13
105049790	3.8817	0.021939
105057697	3.8692	6.9642e-89
105060915	3.868	3.3255e-08
105040793	3.8672	7.7743e-66
105049464	3.8651	0.00040058
105035505	3.8573	5.0032e-05
105048244	3.8557	2.1437e-11
105049189	3.8481	2.1434e-53
105057372	3.8346	0.00031636
105056759	3.8265	2.2025e-12
105034344	3.8264	4.5426e-39
105056849	3.8249	0.0029588
105055581	3.8227	1.9895e-13
105054608	3.8211	2.0798e-47
105034526	3.8183	1.3793e-08
105045663	3.8117	3.5919e-08
105042501	3.8106	9.5821e-27
105045265	3.8093	0.0045502
105033763	3.8084	0.00018909
105032802	3.8047	2.7663e-74
105060542	3.8046	6.8013e-74
105060956	3.7873	1.2364e-32
105053434	3.7831	5.7637e-44
105041875	3.777	1.8423e-14
105060774	3.7727	1.1149e-05
105053390	3.7717	1.523e-46
105039860	3.77	2.7124e-78
105048778	3.755	4.1845e-10
105041168	3.7485	2.7294e-33
105043204	3.7441	1.5073e-56
105059410	3.7336	3.6566e-12
105037682	3.731	6.9592e-76
105032507	3.7207	1.1713e-60
105040720	3.7075	1.5537e-72
105038778	3.7009	6.523e-06
105044355	3.6998	6.154e-36
105044475	3.696	1.37e-25
105042086	3.6911	7.8644e-10
105037493	3.6876	4.2717e-31
105032087	3.6802	6.1763e-18
105055934	3.6745	4.0956e-17
105053813	3.6745	4.4218e-13
105050967	3.6718	1.8677e-80
105045230	3.6644	7.1244e-13
105033003	3.6402	1.1407e-11
105039201	3.64	4.7828e-12
105044742	3.6384	3.2385e-77
105046142	3.6312	1.5124e-43
105040787	3.6305	2.5721e-80
105043314	3.6278	3.9274e-17
105038674	3.6264	7.5977e-40
105051058	3.6202	2.3009e-77
105047520	3.6194	3.5693e-55
105056921	3.6007	2.421e-23
105045675	3.5976	1.0387e-47
105053585	3.5932	1.6262e-15
105051963	3.5931	6.8985e-20
105033428	3.5924	3.4831e-08
105052366	3.5805	0.010445
105058091	3.5797	5.6161e-39
105058052	3.574	3.2558e-64
105057091	3.5734	1.5261e-61
105036896	3.5702	5.1165e-51
105039787	3.5682	2.3538e-11
105046300	3.5582	5.6466e-75
105048608	3.5566	2.0804e-19
105041862	3.5547	5.0094e-15
105041345	3.5541	6.9684e-13
105047312	3.5511	2.5926e-06
105040393	3.5463	4.3044e-27
105049175	3.5414	0.016738
105052670	3.534	5.6587e-07
105060714	3.5326	7.5311e-36
105047948	3.5293	1.1614e-30
105052450	3.528	1.7731e-49
105038466	3.5276	1.6728e-31
105046333	3.5256	2.0479e-22
105039202	3.5238	0.004325
105043773	3.5203	0.014933
105055828	3.5164	0.0010451
105045922	3.5118	3.2813e-07
105049639	3.5095	2.5548e-06
105037183	3.5069	1.7679e-57
105061153	3.5044	9.7781e-38
105042035	3.4983	7.2546e-27
105058509	3.4983	5.6509e-05
105041169	3.4943	6.589e-05
105035055	3.4932	9.466e-29
105044900	3.4901	8.8312e-47
105037373	3.4899	7.5818e-11
105032735	3.4895	9.399e-15
105051783	3.4844	2.1644e-64
105041432	3.4823	5.9839e-30
105042294	3.4725	0.022386
105055602	3.472	1.4793e-65
105044596	3.4713	8.0496e-73
105058492	3.4709	1.014e-54
105040010	3.4702	3.2624e-65
105052292	3.4691	1.9593e-10
105052572	3.4671	2.3945e-07
105054742	3.4645	1.3674e-25
105035172	3.4641	2.1206e-08
105043487	3.4584	3.7852e-73
105053512	3.4561	8.7183e-65
105054568	3.4551	1.6974e-26
105047494	3.4545	4.5872e-30
105047002	3.4529	0.00093733
105054714	3.4503	4.1445e-31
105056574	3.4453	9.8676e-06
105050625	3.4425	2.2402e-13
105035099	3.4412	0.00057027
105032751	3.4385	8.0794e-11
105046002	3.4319	1.7207e-62
105038141	3.4281	6.8269e-74
105039877	3.4275	0.00042621
105039890	3.4272	0.00013409
105036668	3.4255	5.7744e-08
105038415	3.4191	0.023641
105043480	3.4184	1.8543e-06
105040455	3.4163	1.14e-47
105060671	3.416	0.00013167
105036527	3.4158	4.485e-32
105047872	3.4148	1.4181e-59
105041643	3.4105	0.0010585
105031959	3.4098	0.00013529
105047382	3.4019	4.1287e-26
105057794	3.3947	2.9427e-09
105034654	3.3884	4.3667e-14
105032085	3.3875	1.6888e-56
105035086	3.3802	6.4371e-21
105054859	3.3767	2.935e-07
105058234	3.3752	4.1491e-09
105056904	3.3743	3.3428e-52
105032079	3.3741	2.0965e-26
105041258	3.3719	1.9381e-33
105050478	3.3705	2.7331e-32
105036666	3.3704	3.078e-11
105057266	3.3598	2.3037e-12
105055554	3.3562	2.3454e-30
105055678	3.3521	1.7679e-13
105035584	3.3447	1.014e-54
105055179	3.3417	9.8804e-05
105041742	3.3336	0.01321
105038305	3.3327	2.3071e-49
105036631	3.3302	1.4018e-17
105032796	3.3283	6.6969e-36
105049273	3.3275	3.8399e-27
105044291	3.3261	4.0715e-29
105058432	3.3243	5.5284e-06
105060528	3.3172	3.4549e-59
105053389	3.3162	5.1627e-63
105032675	3.3156	6.2653e-07
105043914	3.3124	6.4979e-07
105047629	3.3121	2.8122e-13
105045719	3.3074	0.0018943
105043791	3.3066	1.0311e-62
105060575	3.3061	7.3326e-46
105032141	3.2948	0.00037312
105052135	3.2928	5.1335e-37
105036778	3.2915	6.8621e-55
105032741	3.2893	5.0833e-10
105039795	3.2848	1.7593e-18
105042593	3.2847	7.3481e-18
105038190	3.2832	1.5825e-59
105052561	3.2818	0.0039216
105058009	3.2783	3.1617e-20
105044335	3.2769	3.5159e-05
105056495	3.2758	1.7786e-12
105035338	3.2708	5.3813e-43
105055545	3.2652	0.00040266
105040317	3.2633	2.2571e-58
105056006	3.2602	6.8092e-62
105033583	3.259	0.0026932
105042628	3.2566	5.5159e-68
105051131	3.2559	5.0384e-05
105044769	3.2557	3.3983e-33
105036551	3.2371	5.6012e-26
105060489	3.2358	3.207e-37
105051814	3.2321	2.44e-60
105060373	3.23	1.217e-12
105039563	3.2294	3.1993e-13
105048385	3.2284	4.4586e-55
105037454	3.2268	3.4511e-10
105050255	3.2266	1.5447e-06
105060555	3.2125	0.01726
105047023	3.2121	5.5787e-33
105047061	3.2109	6.5829e-25
105050451	3.2088	4.2843e-16
105054167	3.2073	0.0021326
105060568	3.2061	1.1715e-50
105050852	3.2054	1.9183e-49
105035460	3.2035	1.862e-61
105052202	3.2033	8.7004e-65
105057639	3.1991	1.0415e-60
105038927	3.1949	1.4211e-59
105046823	3.1933	3.7834e-57
105032465	3.1897	6.4136e-16
105057111	3.1843	0.0070977
105047755	3.1788	5.9421e-38
105050111	3.1734	3.0084e-06
105039916	3.1706	2.6927e-41
105037372	3.1605	2.5772e-42
105058388	3.1585	1.0285e-08
105031931	3.1576	3.2964e-49
105050962	3.1442	1.7031e-10
105046436	3.1439	6.7182e-10
105055851	3.1429	1.164e-07
105034670	3.1365	0.0097685
105041017	3.1362	3.1274e-60
105053432	3.1338	1.0478e-23
105060948	3.1336	4.8298e-13
105056320	3.1311	1.9049e-61
105039727	3.1294	5.23e-05
105042067	3.1293	4.8266e-14
105047455	3.1285	0.0090483
105045515	3.1259	6.072e-15
105049980	3.124	0.0036475
105048351	3.1143	1.2517e-10
105044664	3.1134	4.714e-61
105043287	3.1104	5.4935e-06
105060930	3.106	5.7364e-59
105047729	3.104	4.7537e-15
105053164	3.1017	7.5019e-21
105048449	3.1001	0.00085631
105033900	3.0932	0.030932
105049742	3.0921	2.1712e-40
105053843	3.0864	1.8379e-23
105046003	3.0809	2.6502e-53
105045862	3.0786	5.2274e-12
105048273	3.0778	0.0032013
105059756	3.0762	2.0862e-13
105045154	3.075	2.1265e-57
105037859	3.073	0.01149
105044578	3.0708	2.7036e-14
105048571	3.0695	2.4675e-46
105035833	3.0675	3.1526e-56
105047945	3.0644	1.7283e-56
105044841	3.0638	1.5022e-32
105054127	3.061	2.585e-43
105053820	3.0591	6.7512e-08
105043961	3.0566	1.2596e-08
105057261	3.0509	1.6621e-06
105040767	3.0501	4.7087e-06
105058702	3.0443	2.9719e-39
105036279	3.0419	0.0013708
105051057	3.0341	2.5576e-55
105032371	3.034	1.2835e-20
105059122	3.0232	7.149e-20
105045921	3.023	1.3586e-23
105038940	3.0197	1.4557e-14
105055003	3.0191	0.043165
105043612	3.0189	1.9052e-59
105047975	3.0129	5.0092e-05
105039275	3.0126	5.6526e-30
105032852	3.0079	9.929e-27
105053284	3.0071	8.9673e-48
105053559	2.9996	1.234e-36
105046345	2.9971	4.3292e-21
105061033	2.9953	4.1712e-07
105037120	2.9947	1.893e-42
105039533	2.9916	7.9495e-20
105059832	2.9914	2.1513e-48
105057447	2.9791	1.7518e-27
105032493	2.9785	0.00097413
105035636	2.9762	1.9155e-15
105055190	2.9698	9.7199e-08
105052052	2.9693	0.016993
105058845	2.9678	8.4471e-11
105035842	2.9669	8.0399e-09
105041064	2.9637	0.0023989
105041054	2.9623	0.00045019
105042183	2.9608	0.041471
105047892	2.9594	0.03348
105057239	2.9581	0.004313
105047675	2.9533	9.0354e-13
105033256	2.9531	5.2846e-34
105059073	2.9489	0.0099584
105055392	2.9486	3.2029e-18
105050857	2.9424	1.7458e-09
105057502	2.9354	4.7763e-15
105060505	2.9354	1.5905e-07
105047888	2.9345	9.794e-31
105060822	2.9336	3.2383e-25
105056300	2.9236	4.4205e-23
105031992	2.9223	0.00077089
105037096	2.9218	5.4925e-07
105045975	2.9211	0.0091208
105047013	2.9153	5.7315e-42
105055860	2.9141	2.877e-18
105056588	2.9136	1.5336e-19
105054281	2.9111	2.5252e-11
105048443	2.9087	4.0245e-24
105033635	2.906	8.4536e-12
105041053	2.9056	2.5075e-10
105041060	2.9021	0.025135
105050382	2.8985	1.539e-19
105042891	2.8978	0.027514
105057319	2.8976	0.035555
105050935	2.8974	3.8958e-55
105056575	2.8956	4.0683e-25
105040738	2.8942	9.4639e-07
105045073	2.8921	0.017983
105044311	2.883	5.3208e-42
105038625	2.8827	2.0769e-09
105043455	2.8793	3.2006e-42
105057098	2.8783	1.2162e-40
105046552	2.8765	1.3673e-28
105047554	2.8728	6.3344e-11
105035194	2.8679	2.9557e-13
105050685	2.8645	1.7385e-07
105058472	2.8597	1.1937e-24
105055391	2.8569	9.5312e-09
105053222	2.8505	4.3331e-44
105060056	2.8444	3.0037e-11
105059276	2.8442	5.084e-22
105060902	2.8377	6.1664e-12
105051448	2.8349	3.6728e-45
105050398	2.832	4.578e-25
105048767	2.832	0.038972
105033911	2.8316	2.9766e-16
105056718	2.8304	4.0305e-46
105038428	2.8253	4.0466e-09
105056990	2.8231	6.9066e-28
105042583	2.8196	6.3758e-46
105046425	2.8161	1.0116e-18
105061547	2.8134	1.1176e-08
105048265	2.8105	3.8643e-06
105058340	2.8103	5.4704e-05
105048473	2.8095	3.2142e-06
105045104	2.8088	1.8399e-35
105046252	2.8055	1.6831e-28
105043748	2.8049	9.7923e-17
105047522	2.8	2.1617e-06
105059666	2.7986	2.2108e-09
105052278	2.7974	8.1398e-30
105055053	2.7962	2.5813e-27
105050163	2.7925	0.0022219
105038366	2.791	5.2517e-16
105053776	2.7831	0.036761
105047588	2.7802	0.0005407
105032031	2.7769	3.0829e-05
105056283	2.7762	9.201e-11
105046566	2.7752	5.8897e-09
105036167	2.7741	2.2583e-05
105051779	2.7733	2.9152e-09
105052523	2.7731	6.7676e-25
105054100	2.7686	2.2569e-16
105061084	2.7668	2.4468e-24
105040895	2.7636	2.7333e-11
105046865	2.7573	5.8822e-39
105036995	2.7564	9.4718e-41
105050143	2.7525	1.3168e-10
105046762	2.7484	0.024737
105039584	2.7468	7.3247e-49
105047551	2.7436	1.1856e-41
105047228	2.7404	0.0078334
105050545	2.7379	1.2056e-06
105051890	2.7361	0.0013141
105046223	2.7262	0.026044
105043959	2.7243	1.9284e-10
105042104	2.7242	0.0022846
105044767	2.723	2.007e-08
105047754	2.7226	2.3958e-44
105050373	2.7218	3.9282e-07
105051040	2.7184	1.4793e-19
105051382	2.7142	1.3807e-46
105040116	2.7114	5.4001e-29
105054258	2.7098	1.2408e-09
105032882	2.7067	9.6864e-47
105054117	2.6998	2.812e-45
105039372	2.6975	1.0823e-28
105058546	2.6934	7.6141e-05
105055224	2.6926	5.1536e-41
105037988	2.69	6.4869e-14
105033633	2.6834	3.7643e-43
105032054	2.6827	0.0002322
105033259	2.6812	5.3516e-17
105060165	2.6755	3.8658e-09
105053221	2.6753	2.7045e-07
105049888	2.6697	0.00055074
105057748	2.6688	8.867e-13
105050399	2.6675	0.024259
105056573	2.6667	5.0902e-41
105056896	2.6658	2.3578e-12
105035740	2.6634	8.1031e-17
105044876	2.6614	5.2166e-26
105036710	2.6599	1.243e-22
105059620	2.659	3.4652e-32
105052453	2.6582	3.3357e-10
105046783	2.6552	0.00018656
105034856	2.654	0.00030326
105056781	2.651	1.1428e-36
105045629	2.6504	0.0055847
105033391	2.6504	0.025556
105057706	2.6494	1.8237e-06
105059566	2.6451	1.402e-36
105055490	2.6423	8.162e-30
105052533	2.6408	3.6982e-39
105044194	2.6395	6.6634e-31
105044947	2.6356	1.0628e-38
105040514	2.6305	2.2969e-05
105047985	2.63	1.4491e-28
105056796	2.6281	0.00025895
105032593	2.6254	2.156e-10
105059843	2.6245	2.1445e-06
105040518	2.6187	1.1512e-25
105039551	2.6153	7.4091e-10
105054366	2.6151	0.043777
105050969	2.6099	5.3601e-45
105061269	2.6072	1.765e-09
105035143	2.6071	4.2302e-06
105044047	2.6059	0.00413
105054524	2.5978	8.3957e-05
105047476	2.5971	2.8812e-30
105058149	2.5971	3.9597e-06
105048649	2.596	9.4169e-12
105049129	2.5956	9.2137e-07
105048455	2.5935	7.6776e-12
105033933	2.5914	7.0313e-11
105038497	2.5905	7.0123e-06
105047989	2.5892	5.52e-17
105052976	2.5878	6.1299e-07
105040992	2.5853	1.0671e-35
105047106	2.5845	1.1849e-34
105042198	2.5804	1.384e-08
105044766	2.5774	2.3785e-14
105034557	2.5772	2.2927e-19
105056299	2.5761	8.8767e-28
105032525	2.5749	1.235e-21
105050555	2.5747	0.0081891
105056537	2.5684	4.8147e-21
105057307	2.5681	0.0005963
105058893	2.5667	4.8338e-08
105033559	2.5662	5.5959e-28
105052185	2.561	4.2325e-15
105058925	2.5604	2.6518e-21
105047849	2.5584	1.6641e-15
105061441	2.5517	1.8007e-08
105043527	2.5497	0.0092906
105037298	2.548	0.0011262
105045995	2.5441	3.1092e-12
105042232	2.5419	0.00065394
105059673	2.5371	0.0074395
105039470	2.5369	9.1132e-08
105055574	2.5361	9.6658e-26
105051778	2.5319	0.00022159
105060506	2.5316	2.9664e-07
105039203	2.5304	1.3461e-07
105048079	2.53	2.1606e-10
105034068	2.5297	2.1394e-15
105033022	2.5291	3.9832e-17
105044212	2.527	2.9787e-30
105058608	2.5242	1.2518e-26
105045902	2.5239	8.0548e-42
105050071	2.5167	8.6937e-18
105049701	2.5167	2.1746e-14
105050243	2.5157	8.9458e-40
105031976	2.5153	4.0644e-43
105040632	2.515	1.9599e-15
105040771	2.5129	1.3799e-11
105044308	2.5121	8.1853e-07
105047102	2.5073	0.024602
105049434	2.5037	4.2034e-17
105054732	2.5031	5.1348e-40
105040937	2.503	0.00036788
105049249	2.4993	1.1849e-18
105044978	2.4975	4.1844e-32
105060288	2.4956	0.0456
105060676	2.4952	1.9775e-05
105055537	2.4943	2.7051e-05
105048804	2.4941	3.0404e-23
105033146	2.4919	4.0467e-15
105060116	2.4913	1.2113e-06
105048372	2.4878	0.030118
105038559	2.4862	7.576e-37
105050286	2.4857	3.2139e-33
105058143	2.4853	0.022253
105039376	2.4846	2.9822e-09
105047331	2.481	0.0014156
105049948	2.4798	5.8078e-07
105041568	2.4749	1.2188e-06
105058891	2.4742	0.030485
105054623	2.4741	8.4874e-27
105033561	2.4726	1.6577e-38
105047868	2.4714	7.6269e-40
105033230	2.468	7.8272e-27
105044906	2.468	2.0604e-09
105057709	2.4665	1.8746e-05
105037752	2.4642	7.4848e-10
105057156	2.4624	7.7507e-40
105042404	2.4603	2.7712e-23
105046060	2.4586	0.00010197
105060086	2.4505	5.3718e-09
105053721	2.4486	7.425e-27
105037354	2.4462	0.00037323
105052254	2.4459	0.00027588
105033885	2.4434	3.2143e-36
105049536	2.4426	1.9429e-34
105051112	2.4388	1.4732e-23
105056362	2.4366	0.027668
105057490	2.4337	1.3829e-16
105048132	2.4337	0.02819
105052907	2.429	1.1646e-10
105057414	2.4278	0.0005959
105055642	2.4254	6.1179e-37
105033253	2.42	0.026176
105058998	2.4169	5.2291e-24
105053449	2.4143	4.268e-18
105053855	2.413	1.0986e-06
105045978	2.41	9.7273e-11
105050569	2.3984	6.1707e-25
105060549	2.3971	3.8893e-37
105054029	2.3966	2.1895e-07
105045758	2.3924	7.5588e-08
105054624	2.389	4.3534e-33
105037925	2.3888	9.5106e-10
105053152	2.3884	6.1807e-10
105034966	2.3862	6.4145e-08
105039139	2.3855	0.0038781
105056802	2.3821	1.3991e-30
105052160	2.3807	7.7845e-17
105051720	2.3743	2.4985e-38
105049213	2.3709	0.024957
105059661	2.3679	1.1707e-36
105056536	2.3645	2.0152e-38
105045580	2.3634	0.0030595
105037987	2.3619	1.6526e-05
105044837	2.3581	2.0644e-26
105042213	2.3571	2.0244e-36
105045177	2.3566	2.7053e-09
105039038	2.3543	0.00023088
105056830	2.3531	0.00040091
105037869	2.352	4.1655e-14
105056204	2.3519	5.1151e-08
105033554	2.3508	3.0816e-18
105051389	2.348	5.0023e-07
105032597	2.3456	2.3058e-05
105034753	2.3455	2.5626e-24
105038629	2.3437	2.4292e-08
105036278	2.3433	0.0011294
105059597	2.3413	2.9972e-18
105044367	2.3406	2.4404e-10
105044358	2.3402	1.3864e-14
105042945	2.3398	3.7462e-15
105057332	2.3371	1.2332e-36
105059823	2.3358	0.010595
105048766	2.3337	4.8457e-05
105052881	2.3329	5.3632e-13
105053041	2.3309	0.0078851
105036791	2.3283	0.0013561
105061222	2.3278	5.5559e-05
105048278	2.3274	1.3743e-17
105050553	2.3262	3.7761e-09
105048637	2.3256	1.5558e-35
105035639	2.3249	2.2531e-25
105058942	2.3249	1.877e-13
105045144	2.3233	0.00057273
105049638	2.3199	0.019327
105041644	2.3186	4.3679e-09
105045687	2.3183	0.00070639
105054020	2.3149	5.9424e-09
105057654	2.3138	3.5027e-35
105043213	2.3133	0.0020651
105035841	2.3127	1.7679e-12
105033025	2.3104	6.1541e-18
105052279	2.3079	4.0519e-28
105045888	2.305	0.0031927
105056584	2.3016	3.9724e-05
105048019	2.3001	6.7401e-34
105046363	2.2961	0.017436
105033717	2.2956	0.00026401
105046285	2.2931	2.461e-36
105032026	2.29	6.6124e-20
105034981	2.288	5.7759e-10
105054147	2.2842	3.2234e-16
105042131	2.284	2.1695e-06
105037935	2.2727	5.0946e-36
105037399	2.2725	2.7659e-05
105059179	2.2694	0.016022
105049545	2.2677	1.6264e-30
105043932	2.2674	9.7202e-12
105041093	2.2627	2.7999e-11
105051874	2.2624	1.449e-28
105058104	2.2622	3.266e-10
105045153	2.26	6.8752e-16
105040520	2.2586	3.475e-21
105033632	2.2586	0.0058032
105040724	2.2566	3.7452e-29
105056514	2.2561	7.0425e-32
105040761	2.2534	5.0632e-32
105056987	2.2528	0.00036788
105046073	2.2506	1.26e-05
105052562	2.2471	1.2909e-26
105038230	2.2459	4.4653e-24
105042410	2.2456	1.9473e-15
105047840	2.2439	3.1824e-05
105056811	2.2409	0.0010635
105040451	2.2375	6.7612e-08
105040334	2.2371	0.01149
105043326	2.2311	6.8474e-14
105035915	2.2303	8.2292e-10
105044969	2.2283	3.3171e-11
105044682	2.2277	1.8013e-24
105054663	2.2231	6.1299e-07
105052314	2.2224	2.7707e-17
105052295	2.2222	1.8948e-11
105053379	2.222	5.6994e-27
105035805	2.2209	7.5106e-19
105059479	2.2178	5.3238e-20
105047511	2.216	0.00012182
105039585	2.2148	0.0015282
105037656	2.2142	1.3007e-33
105041896	2.2128	1.1917e-14
105051768	2.2125	1.0377e-13
105040353	2.2122	1.0255e-10
105033183	2.2119	6.5854e-11
105033956	2.2115	3.1601e-15
105052054	2.2099	8.3331e-26
105051813	2.2085	1.0557e-32
105055524	2.2033	0.027698
105060098	2.1981	1.8797e-15
105042947	2.1968	1.3843e-09
105035148	2.1965	3.1047e-18
105032151	2.1962	2.6666e-28
105044935	2.1955	1.1201e-32
105050566	2.1945	1.1581e-08
105057713	2.1938	0.026426
105056051	2.1886	0.03079
105059459	2.187	1.2306e-19
105050183	2.1864	1.9211e-23
105037062	2.182	2.7614e-14
105040544	2.1807	1.2796e-08
105054061	2.1789	6.1466e-33
105056795	2.175	5.8313e-09
105032194	2.1747	0.023357
105040119	2.1731	0.01412
105061240	2.1725	1.0893e-14
105060691	2.1721	1.8502e-26
105044589	2.1702	0.00034764
105057780	2.1687	2.8874e-23
105059502	2.1672	7.8261e-14
105040644	2.1664	1.0554e-07
105050917	2.1654	2.8468e-05
105037035	2.1649	1.8883e-17
105040056	2.164	3.2681e-08
105046326	2.1631	1.3052e-07
105057320	2.1622	2.8112e-08
105041315	2.1622	1.7115e-06
105045868	2.1612	2.0368e-24
105054966	2.1605	0.0067582
105054981	2.1604	4.3662e-33
105033262	2.1589	8.8265e-28
105035984	2.1574	1.6477e-21
105043601	2.1548	2.8601e-11
105039351	2.1548	8.868e-06
105035363	2.1545	0.00022129
105055519	2.1517	0.0012647
105058178	2.1516	0.0014396
105041423	2.1468	4.4421e-05
105057876	2.1452	1.7186e-10
105040479	2.1434	0.00037644
105034150	2.1425	5.3349e-09
105043403	2.1389	4.2089e-27
105060163	2.1378	0.00020862
105054201	2.1372	0.00019936
105033976	2.1341	9.466e-10
105060189	2.1338	2.5025e-08
105046928	2.1331	0.0067735
105049019	2.1312	0.0086755
105045620	2.1297	0.0005437
105047614	2.1293	1.093e-30
105053190	2.1289	3.4489e-11
105049947	2.1264	2.6142e-14
105060072	2.1256	2.5764e-15
105048548	2.1186	6.7476e-20
105052084	2.1183	0.014267
105036364	2.1155	2.9386e-14
105043625	2.1141	1.235e-21
105048425	2.1141	2.483e-06
105053291	2.1119	2.7454e-27
105055227	2.1089	1.6767e-28
105039637	2.1079	0.035904
105033495	2.1078	0.022902
105049012	2.1064	0.023221
105043705	2.1032	2.202e-12
105057297	2.1017	9.3222e-22
105058047	2.1005	1.3465e-14
105060351	2.1002	0.00018612
105053359	2.0987	3.1791e-08
105052305	2.0982	1.8539e-13
105033878	2.0974	0.00071557
105048614	2.0931	1.7889e-16
105046334	2.0923	1.6792e-05
105037211	2.092	2.9661e-25
105034032	2.0909	2.484e-08
105036881	2.0894	7.1015e-06
105046518	2.0888	0.00014094
105041398	2.0873	1.1747e-06
105047418	2.0871	3.722e-12
105038915	2.0869	2.685e-22
105054089	2.0867	1.9768e-23
105053273	2.0866	5.4388e-15
105060335	2.0836	4.1834e-06
105060052	2.0818	5.4736e-19
105034256	2.081	0.017212
105038249	2.0807	9.163e-21
105034489	2.0795	2.3402e-30
105047243	2.0787	2.813e-09
105052161	2.0786	7.2582e-16
105045943	2.0782	0.02235
105040582	2.0774	2.1959e-27
105051309	2.0766	5.8884e-08
105045221	2.0752	5.3529e-05
105051224	2.0735	0.0014875
105046896	2.0733	9.6179e-28
105057189	2.0711	1.1543e-10
105053658	2.0681	1.1967e-11
105053073	2.0676	1.0816e-12
105038370	2.0675	2.0046e-18
105046520	2.0662	1.7066e-25
105039147	2.0651	1.5489e-15
105032658	2.0604	7.0827e-12
105038591	2.0595	0.00079178
105040948	2.0569	1.0742e-24
105059881	2.0545	1.0395e-07
105051708	2.0531	8.0842e-17
105033078	2.0527	1.025e-06
105051528	2.05	5.9949e-07
105043646	2.047	1.4313e-23
105040910	2.0465	1.3713e-09
105056230	2.046	2.1832e-28
105042538	2.0458	3.497e-19
105052377	2.0448	6.9102e-22
105039562	2.0428	4.4569e-12
105043910	2.0397	1.5584e-12
105037363	2.0341	0.00043568
105033913	2.0341	0.0068045
105036183	2.0327	4.3782e-23
105051319	2.0322	1.9965e-24
105050081	2.0318	3.9629e-13
105048765	2.0317	4.7567e-25
105059360	2.0304	7.9673e-20
105049276	2.03	0.00018643
105044471	2.0278	0.026784
105057911	2.0265	4.6973e-24
105052296	2.0264	3.3112e-25
105031963	2.0257	0.02359
105042854	2.0254	2.0888e-10
105034807	2.0252	4.2408e-17
105060030	2.0245	1.8215e-20
105035604	2.0225	3.8715e-27
105040329	2.0202	0.00060651
105055971	2.0201	1.379e-08
105050144	2.019	8.9762e-25
105056284	2.0173	2.7583e-07
105050758	2.0164	0.0010788
105054051	2.0145	1.5801e-18
105033295	2.0143	0.0025069
105037466	2.0131	0.012226
105043512	2.0099	4.9186e-12
105043504	2.0055	7.1509e-06
105040143	2.0046	1.1176e-08
105048744	2.003	2.0572e-16
105054159	1.9992	1.7244e-26
105059599	1.9991	1.4707e-18
105042328	1.9981	0.0037689
105035033	1.998	8.9766e-07
105059277	1.9977	5.6554e-27
105042689	1.996	4.6694e-06
105047155	1.9947	3.0057e-16
105033687	1.9943	0.0002397
105057026	1.994	4.0933e-11
105042120	1.9924	0.021292
105032195	1.9913	4.778e-11
105034187	1.9873	3.4593e-10
105033974	1.987	9.5246e-05
105035222	1.9865	2.7041e-22
105052291	1.9857	4.3977e-11
105044044	1.9856	3.6513e-14
105041571	1.9852	1.6193e-20
105033442	1.9849	4.5129e-24
105051762	1.9799	0.0058701
105060236	1.9794	4.7026e-27
105045006	1.9772	5.823e-10
105038936	1.9771	4.5388e-22
105058952	1.9767	5.5205e-19
105032702	1.9765	0.0010142
105034461	1.9742	5.3276e-18
105039042	1.9733	3.8914e-09
105053089	1.9731	5.4066e-05
105040122	1.9709	0.036717
105061358	1.9687	2.4807e-09
105041536	1.967	0.030918
105050207	1.9665	5.0626e-20
105060632	1.9664	7.9567e-22
105040897	1.9619	2.7771e-09
105050007	1.9616	0.007121
105044382	1.9613	3.5599e-19
105040349	1.9612	0.0064641
105056494	1.9584	8.7641e-22
105044916	1.9581	1.2796e-23
105053918	1.9575	5.2606e-14
105058247	1.9572	0.021826
105031930	1.9544	0.047748
105057928	1.9509	2.8823e-05
105061191	1.9475	5.5817e-10
105049657	1.9475	1.318e-05
105049192	1.946	0.024714
105042100	1.9454	0.0089094
105046440	1.9449	0.00092011
105058236	1.9426	1.0945e-24
105056671	1.9421	2.0191e-05
105049443	1.9412	9.8084e-20
105045373	1.941	0.00043172
105055728	1.9407	4.8931e-09
105058427	1.9405	1.5498e-23
105059758	1.9401	5.951e-07
105054214	1.938	1.9706e-11
105053707	1.9377	1.2166e-25
105043047	1.9372	7.2209e-24
105043278	1.9371	3.2914e-05
105043381	1.9366	8.4728e-09
105046281	1.9313	5.2558e-14
105047093	1.9298	7.6309e-23
105053103	1.9279	0.022877
105057329	1.926	1.2096e-07
105047262	1.9258	6.5254e-11
105047457	1.9246	2.4643e-25
105046047	1.9239	7.3698e-05
105048140	1.9222	3.1314e-10
105043285	1.9211	0.0040158
105043186	1.9202	4.0534e-06
105039465	1.92	2.8092e-25
105042489	1.92	1.3162e-19
105055417	1.9162	0.0001928
105035523	1.9148	5.9422e-06
105038280	1.9146	0.0055953
105038812	1.9144	0.033252
105055354	1.9121	3.6731e-06
105059099	1.9116	8.4469e-07
105058625	1.9085	3.7315e-09
105045953	1.9072	3.8771e-25
105044270	1.9072	4.133e-08
105036593	1.904	0.00083542
105033353	1.9038	2.9174e-24
105032252	1.9034	0.015601
105055575	1.9032	0.0012806
105052156	1.9022	7.8912e-21
105047696	1.9001	8.8381e-06
105061083	1.8997	3.4923e-09
105059059	1.8986	1.3002e-18
105041095	1.8976	1.3878e-20
105061370	1.895	8.7681e-23
105054633	1.8947	1.6472e-17
105059850	1.8926	0.00063912
105050171	1.8918	1.6592e-24
105048517	1.8918	0.002774
105040482	1.8902	3.3819e-07
105046176	1.8898	3.7115e-11
105041744	1.888	0.00087065
105038495	1.8849	3.5836e-17
105034168	1.8849	0.038853
105032342	1.8842	3.4076e-09
105050829	1.8842	0.0050678
105041412	1.8837	3.794e-06
105039307	1.8831	0.0062021
105056619	1.8818	6.3054e-23
105032677	1.8818	5.5158e-16
105046108	1.8773	1.2537e-20
105054019	1.8771	0.034298
105050694	1.8765	9.9332e-24
105044195	1.8757	7.8261e-14
105053186	1.8752	2.4077e-06
105042280	1.8719	2.8226e-08
105039605	1.8715	3.7976e-09
105060641	1.8676	4.6826e-25
105035784	1.8668	5.8087e-23
105045755	1.8636	2.0654e-20
105049912	1.863	0.042209
105057212	1.8622	6.5453e-22
105045206	1.862	0.039018
105055597	1.8618	3.1718e-22
105040481	1.8585	0.035549
105058458	1.8539	2.3704e-05
105051059	1.8536	1.8791e-12
105048647	1.8533	0.00025135
105057280	1.8532	0.014376
105057012	1.8522	0.0064346
105038455	1.8519	0.0012246
105039028	1.8518	3.3007e-05
105047501	1.8487	1.0417e-17
105039051	1.8485	1.4525e-05
105056915	1.8484	0.00015114
105044045	1.8483	8.0038e-10
105039077	1.8461	0.00021277
105042502	1.845	0.022847
105061024	1.8436	8.0028e-12
105043426	1.8423	5.8614e-22
105044896	1.8421	2.9114e-14
105032382	1.8417	3.6594e-17
105037675	1.8403	0.016318
105036392	1.8387	9.1003e-18
105048264	1.8377	5.9967e-24
105051852	1.8368	4.6806e-06
105057798	1.8346	3.1223e-11
105034240	1.833	4.0781e-22
105050362	1.8327	3.3393e-11
105034012	1.8325	6.8024e-22
105047534	1.8313	2.4649e-22
105043294	1.8303	0.0030019
105053433	1.8294	9.7785e-18
105042913	1.829	0.00029815
105055304	1.8284	0.0023315
105043840	1.8277	4.6104e-06
105050064	1.8268	5.2681e-16
105049508	1.8266	1.2796e-23
105050988	1.8243	1.9534e-16
105048045	1.8242	4.8369e-15
105055066	1.8239	8.9989e-19
105035502	1.8234	3.8799e-13
105034776	1.8202	1.4468e-21
105057097	1.8182	0.0002882
105047431	1.818	8.3704e-21
105049421	1.8179	2.7561e-05
105033526	1.8175	5.1206e-06
105047003	1.8164	1.1477e-13
105045646	1.812	6.0245e-23
105055359	1.8117	9.4821e-22
105038399	1.8095	0.035739
105052558	1.8073	5.5471e-13
105042906	1.8072	6.3194e-15
105044313	1.8067	2.0971e-16
105060190	1.8053	4.6147e-11
105042121	1.8047	0.00084935
105045696	1.804	9.2492e-24
105045028	1.8039	0.002676
105036220	1.8035	0.003082
105035151	1.801	1.6358e-10
105046204	1.8	0.0084504
105045195	1.7992	1.1086e-13
105053821	1.7986	4.4048e-08
105059485	1.7984	5.6259e-06
105053767	1.7977	2.1749e-12
105058448	1.7973	1.429e-16
105054024	1.7966	4.247e-06
105038880	1.7942	0.031503
105046008	1.7938	2.245e-11
105034311	1.7906	7.1085e-23
105056603	1.7895	4.5247e-07
105059286	1.7883	5.693e-05
105054566	1.7882	0.0080212
105038972	1.7881	0.001296
105048682	1.7867	0.0036855
105037220	1.786	3.3289e-21
105043756	1.7858	1.2107e-05
105034149	1.7839	5.6205e-20
105038837	1.783	2.2944e-13
105033982	1.7823	1.4544e-05
105047721	1.7818	1.4926e-09
105032223	1.7816	6.4938e-06
105045718	1.7804	8.6184e-06
105039861	1.7802	7.4774e-18
105043302	1.7796	5.8989e-21
105053039	1.7775	9.8381e-15
105056564	1.7772	1.7965e-22
105034870	1.7768	6.658e-19
105040156	1.7765	6.1244e-18
105036933	1.7736	4.2676e-18
105037696	1.7733	0.0012597
105044699	1.7695	2.2157e-12
105047327	1.7672	3.3332e-13
105052820	1.7663	2.8111e-10
105058710	1.7655	3.2622e-06
105051000	1.7593	5.1747e-10
105039566	1.7587	5.3001e-22
105043306	1.7581	5.0806e-20
105049771	1.7571	1.0316e-13
105044685	1.7552	7.6006e-05
105040707	1.7538	8.473e-08
105042674	1.7531	1.6427e-11
105054419	1.7527	6.8136e-10
105056384	1.7503	2.7541e-18
105054952	1.75	0.010885
105057627	1.749	5.8044e-19
105033821	1.7489	2.4464e-05
105036313	1.7465	6.9316e-20
105043516	1.7462	2.9742e-22
105043359	1.746	0.00038312
105039316	1.745	3.4747e-06
105040709	1.7439	1.2155e-19
105051063	1.7439	7.4191e-19
105054217	1.7438	2.5917e-20
105046839	1.7435	3.4961e-06
105061164	1.7416	2.9099e-19
105034769	1.7411	7.9623e-16
105061551	1.7405	0.042862
105052081	1.7402	9.8791e-14
105056382	1.7401	5.3641e-07
105032983	1.7399	1.5857e-06
105055902	1.7345	3.4765e-19
105049645	1.7337	0.012254
105055585	1.7329	5.8372e-05
105044849	1.7282	7.1208e-05
105057202	1.7273	0.00025253
105046214	1.7269	0.01017
105043299	1.7267	9.0112e-13
105053697	1.7259	1.5293e-21
105034226	1.7253	0.023419
105047182	1.724	0.012836
105039025	1.7233	6.1692e-15
105045957	1.7224	1.6213e-14
105057232	1.7224	0.035035
105049544	1.7203	0.0013257
105032213	1.7202	4.5743e-06
105047489	1.7179	7.1954e-20
105051098	1.7179	0.0067838
105053192	1.7171	4.529e-17
105057222	1.717	6.2936e-14
105050772	1.7163	1.322e-06
105054160	1.7149	1.9539e-10
105049574	1.7149	6.6949e-07
105050764	1.7145	7.8252e-05
105039248	1.7127	5.7434e-20
105039374	1.712	5.3343e-09
105045228	1.7102	0.0025608
105037182	1.7085	0.00023475
105041845	1.7068	7.89e-10
105033307	1.7062	2.5962e-17
105037462	1.7051	1.5143e-07
105040825	1.7041	0.00046243
105052141	1.7037	1.6594e-10
105032272	1.7029	8.8664e-09
105056652	1.7023	0.0002192
105036432	1.7	1.9895e-13
105052830	1.6995	3.6939e-18
105047509	1.699	0.0001288
105052532	1.6988	0.0064473
105038327	1.6983	1.2199e-07
105044909	1.6982	3.3798e-20
105033427	1.6971	1.2141e-05
105038172	1.695	0.016504
105053770	1.6939	1.8397e-20
105061194	1.6939	0.00094714
105059354	1.6926	1.1928e-05
105055201	1.6907	2.5068e-20
105053929	1.6893	1.0855e-05
105054483	1.6883	0.01242
105055750	1.6877	8.9649e-19
105061129	1.6876	2.9245e-05
105045116	1.6859	3.0951e-06
105037295	1.6852	0.010051
105038042	1.6844	0.00099279
105042023	1.6843	2.13e-07
105047969	1.6842	2.6869e-07
105041894	1.6833	4.9365e-18
105045805	1.6831	0.0022712
105057220	1.679	2.0345e-16
105042540	1.6771	7.6966e-13
105042770	1.677	2.2055e-12
105036839	1.6765	4.359e-09
105043969	1.6757	2.7218e-15
105048867	1.6754	4.363e-18
105038978	1.6733	0.031301
105037303	1.6728	4.5591e-13
105040639	1.6722	5.6007e-07
105060569	1.6718	2.6161e-09
105035028	1.6718	0.0059686
105039116	1.6676	2.8867e-09
105034864	1.6671	4.9856e-14
105060341	1.6665	0.020749
105038788	1.6658	1.1491e-09
105052588	1.6649	1.6828e-12
105060045	1.6645	0.0016305
105042885	1.6644	2.2588e-05
105060500	1.6635	3.9946e-18
105044755	1.6635	3.999e-18
105043948	1.6628	6.2305e-19
105055342	1.6622	2.2137e-12
105051824	1.661	1.1865e-12
105043913	1.6608	1.1048e-19
105048024	1.6596	1.7778e-07
105057612	1.6567	0.017735
105036849	1.6557	0.0067568
105055605	1.6552	2.1095e-07
105045368	1.6526	7.3866e-10
105044036	1.6524	2.2912e-11
105048388	1.6506	0.0017642
105037203	1.6502	2.1022e-12
105055464	1.6491	2.0361e-09
105033834	1.649	6.3051e-09
105045676	1.649	1.9575e-08
105052519	1.6448	2.7858e-16
105039733	1.6446	0.0014869
105047619	1.6444	0.0023035
105048622	1.6437	5.5872e-11
105041905	1.642	8.9989e-19
105047748	1.6411	2.3366e-11
105058032	1.6401	1.8125e-15
105054861	1.6377	2.6726e-14
105037938	1.6374	9.8954e-18
105033461	1.6352	0.019076
105060912	1.6328	8.6107e-06
105054099	1.6323	6.968e-07
105037555	1.6307	1.8812e-09
105046653	1.6305	0.0068853
105061192	1.6298	1.5095e-07
105047453	1.6293	0.0031999
105054501	1.6283	1.2477e-16
105053388	1.6265	1.1983e-05
105034154	1.6262	0.028644
105044598	1.6259	1.708e-10
105039365	1.6249	0.015749
105052627	1.6241	2.2821e-17
105052823	1.6234	0.0001833
105032936	1.623	4.4507e-08
105036450	1.6215	5.7575e-14
105060665	1.6214	4.1424e-16
105033747	1.6211	2.2574e-12
105035096	1.6211	1.0227e-11
105039951	1.6209	5.1253e-07
105032598	1.6205	2.7506e-17
105055436	1.6191	8.2361e-12
105037025	1.6178	1.1313e-05
105052217	1.6172	1.5683e-13
105039592	1.6155	5.0963e-06
105039053	1.6137	4.6795e-16
105038154	1.6126	1.0567e-14
105044392	1.6121	1.4693e-10
105035089	1.6119	4.437e-14
105040066	1.6116	0.0075342
105036304	1.6097	0.0016169
105041286	1.6085	4.507e-13
105057584	1.6064	0.0042551
105052637	1.6062	3.3852e-15
105051272	1.6028	4.5076e-07
105046255	1.5976	0.040176
105044269	1.5963	1.7011e-05
105041262	1.5951	0.0008892
105055567	1.5936	1.392e-16
105048822	1.5935	4.7516e-12
105047020	1.5927	6.9937e-15
105057926	1.5924	1.6203e-06
105060228	1.5917	2.9841e-14
105045685	1.5914	0.016688
105041506	1.5869	7.4289e-13
105053698	1.5862	8.9768e-05
105032281	1.5851	0.00069705
105051977	1.5838	0.013911
105047154	1.5836	1.4416e-13
105041353	1.5814	2.8154e-13
105034087	1.5814	1.421e-05
105060690	1.5814	0.0002958
105053529	1.5813	1.8641e-13
105034743	1.5808	8.9768e-05
105057795	1.5784	9.4867e-14
105056717	1.5784	1.805e-06
105040731	1.5772	0.021782
105048097	1.5762	5.8595e-16
105048583	1.5747	2.0767e-17
105053766	1.574	1.1178e-14
105042333	1.5734	2.0507e-10
105060754	1.5729	2.2e-14
105032189	1.5727	0.0030791
105056938	1.5725	0.0019413
105051022	1.5721	1.0259e-08
105049148	1.5718	0.00083069
105060284	1.5709	2.7693e-17
105039373	1.5702	1.7858e-10
105045272	1.57	4.9569e-17
105050636	1.5696	0.00060548
105061388	1.5695	2.3874e-16
105044283	1.5694	0.0057145
105043463	1.5692	6.9852e-12
105050047	1.5685	3.5083e-06
105044707	1.5669	5.4704e-05
105058870	1.5666	2.0857e-13
105045992	1.5665	0.00012699
105044758	1.5654	8.5794e-18
105058426	1.5635	1.2487e-05
105049718	1.5634	0.00051758
105058405	1.5633	3.3102e-10
105033582	1.5616	4.2993e-13
105055982	1.5604	0.0002288
105048057	1.5597	1.1932e-08
105043590	1.5595	2.6318e-16
105039699	1.5586	1.4208e-08
105050904	1.5585	5.1556e-08
105047195	1.5576	0.036054
105035628	1.5572	0.032841
105049817	1.5567	3.3911e-15
105044359	1.556	1.559e-10
105040905	1.5556	1.1718e-06
105038493	1.5544	2.0553e-14
105050710	1.554	3.8776e-14
105050100	1.5536	5.9955e-05
105032838	1.5535	1.3566e-05
105047716	1.5514	0.041165
105046795	1.5511	0.032639
105038870	1.5505	2.7657e-05
105046360	1.5484	1.0878e-16
105054319	1.5479	1.7331e-14
105048747	1.5476	2.1206e-14
105038393	1.5473	7.0436e-18
105045901	1.5472	5.2899e-11
105048495	1.5458	0.032702
105045540	1.5455	4.111e-07
105054726	1.5439	6.8729e-16
105056996	1.5439	4.2963e-15
105052610	1.5431	2.5938e-05
105047043	1.5412	5.5762e-16
105034564	1.5379	1.7031e-10
105049475	1.5361	0.011833
105040109	1.5353	1.7349e-14
105048149	1.5347	8.0119e-09
105056784	1.5347	1.6862e-08
105034113	1.5346	7.1608e-09
105059109	1.5322	0.00037741
105036165	1.5319	6.419e-10
105044279	1.5305	0.0026202
105040653	1.5302	8.2427e-05
105053917	1.5295	2.7528e-08
105031939	1.5271	3.9099e-05
105043917	1.5271	0.0040241
105054652	1.5262	7.7104e-17
105035796	1.5262	2.5218e-11
105040097	1.5258	0.00065998
105050878	1.5255	1.0254e-10
105059700	1.5253	2.0986e-08
105040397	1.5242	1.3102e-15
105038486	1.5234	1.0818e-08
105057172	1.5222	1.6889e-13
105033434	1.5221	0.010599
105048460	1.5209	0.00045365
105040762	1.5207	3.2686e-16
105041050	1.5207	0.00012348
105051661	1.52	2.455e-05
105038387	1.5188	1.9534e-16
105032219	1.5183	4.4822e-15
105033875	1.518	1.0395e-05
105058425	1.5178	1.0269e-15
105056450	1.5174	3.6743e-12
105052178	1.5171	2.3372e-16
105055838	1.5171	3.9741e-05
105036536	1.5139	6.1389e-15
105060104	1.5129	6.4766e-11
105051850	1.5121	1.9425e-07
105059254	1.5098	4.4886e-11
105043755	1.508	3.6567e-14
105043519	1.5066	5.3559e-16
105049770	1.5062	9.2406e-12
105050307	1.5062	0.0011338
105060907	1.5044	2.595e-15
105053846	1.5036	3.8972e-16
105048222	1.5023	0.0062422
105039555	1.5022	8.8736e-17
105043440	1.502	2.7132e-15
105051251	1.5015	2.142e-15
105055732	1.5009	2.171e-08
105055899	1.5001	0.028342
105059596	1.4991	0.00034927
105034238	1.4971	0.00025055
105036032	1.4967	0.0011164
105039302	1.4966	2.6649e-11
105041028	1.4962	0.00030019
105054551	1.4956	2.1077e-13
105038205	1.4946	4.9664e-11
105050459	1.4944	1.7171e-13
105054198	1.4942	1.9561e-13
105050830	1.493	1.8605e-15
105048899	1.4928	1.5527e-14
105036588	1.4926	9.5653e-16
105046872	1.4923	1.9241e-10
105058237	1.4906	2.5449e-16
105059288	1.4901	2.7646e-14
105039904	1.4892	2.173e-09
105045464	1.4855	1.1629e-11
105036149	1.4851	7.0676e-09
105038939	1.4846	1.9893e-06
105053661	1.4846	4.7319e-05
105040161	1.4845	9.6206e-09
105054855	1.4833	3.9951e-05
105040900	1.4826	1.4436e-11
105051730	1.4818	1.682e-06
105040070	1.4784	6.5388e-05
105044794	1.4781	1.0598e-07
105052428	1.4776	1.1078e-13
105038138	1.4776	0.0049193
105056605	1.4775	3.3415e-06
105036473	1.4775	4.8399e-06
105046496	1.4774	0.0034603
105056528	1.4772	6.9986e-15
105048068	1.4762	3.0695e-16
105034815	1.4757	1.421e-05
105041316	1.4747	1.191e-14
105039760	1.4744	0.019956
105032603	1.4738	1.4123e-07
105033619	1.4733	0.015849
105043979	1.4729	9.6103e-07
105041192	1.4718	1.0213e-07
105039020	1.4709	0.034543
105039117	1.4701	7.787e-13
105034407	1.4697	3.6961e-12
105059391	1.4696	1.528e-05
105058776	1.4689	0.019146
105039154	1.4686	4.0716e-09
105054585	1.4679	0.0062825
105039132	1.4678	0.039851
105034284	1.467	0.0050499
105043483	1.4666	4.2571e-15
105033703	1.4666	3.1359e-05
105038371	1.4659	1.6691e-05
105048703	1.4659	0.00049187
105051052	1.4652	9.581e-11
105048659	1.4646	1.0837e-10
105034519	1.4644	4.6219e-11
105038225	1.4635	5.9888e-15
105045643	1.4628	1.8052e-09
105037251	1.4622	1.5357e-09
105047972	1.4612	2.1033e-08
105043574	1.4609	4.8411e-10
105052858	1.4599	0.00037477
105054538	1.4585	2.6302e-13
105036569	1.4581	6.63e-12
105034739	1.4574	0.040223
105036539	1.4573	6.2203e-09
105040199	1.457	2.2133e-12
105044948	1.4564	5.9224e-14
105056005	1.4559	9.4961e-16
105034845	1.4553	0.00048577
105057836	1.4546	2.3035e-08
105037086	1.454	1.354e-07
105051365	1.4535	7.8178e-16
105047700	1.453	0.00048969
105047425	1.4528	2.2118e-14
105053729	1.4518	1.9077e-05
105046860	1.4516	4.2081e-05
105046304	1.4514	1.9557e-12
105037093	1.4511	4.0942e-09
105036712	1.4504	0.00023121
105051953	1.45	3.2529e-13
105045529	1.4491	0.0473
105033515	1.4488	3.094e-12
105057087	1.4483	6.9608e-15
105036863	1.4483	0.0037525
105051558	1.4475	1.9974e-09
105050316	1.4466	2.1222e-13
105034979	1.4465	1.0893e-13
105053479	1.446	7.2598e-11
105053840	1.4459	1.7739e-09
105048343	1.4456	8.0512e-10
105041642	1.4448	5.6738e-13
105035775	1.4446	6.4658e-07
105042728	1.4414	0.0078308
105043593	1.4405	4.5202e-10
105048872	1.4402	1.11e-14
105045911	1.4401	6.1882e-14
105053805	1.4391	1.8308e-15
105059576	1.4386	0.00047545
105050621	1.4385	3.0277e-07
105058355	1.438	2.3072e-14
105056133	1.4378	2.8865e-13
105049566	1.4369	0.0014967
105061032	1.4366	0.01751
105054808	1.4363	2.4782e-07
105055070	1.4359	0.020145
105050121	1.4355	5.6954e-14
105056324	1.4335	1.3305e-09
105041438	1.4333	4.1192e-05
105049926	1.4323	0.0071755
105045377	1.4302	1.5327e-12
105057967	1.4295	0.00031779
105049669	1.429	0.00051471
105049793	1.4287	7.3167e-10
105054364	1.4274	0.039084
105053951	1.4264	0.0004794
105050392	1.4233	0.00022153
105045158	1.4224	2.3248e-11
105045573	1.421	0.018997
105050441	1.4206	5.1248e-15
105043414	1.4203	7.3498e-07
105060678	1.4201	0.024812
105033957	1.419	3.4454e-14
105038762	1.4185	0.00046134
105046418	1.4168	0.015422
105054837	1.4167	1.2278e-14
105044346	1.4162	0.00032947
105041897	1.4157	5.7457e-10
105032826	1.4151	0.0049155
105047468	1.4139	4.8014e-10
105057333	1.4132	7.2997e-13
105031969	1.4105	3.2547e-06
105032413	1.4102	0.019042
105034044	1.4087	3.4428e-05
105050654	1.4067	5.5298e-13
105058610	1.4062	3.608e-06
105058751	1.4051	1.2856e-11
105039193	1.4046	0.038557
105040718	1.4042	0.016961
105049765	1.4037	5.6083e-05
105037808	1.403	1.2552e-05
105059140	1.4027	0.0012181
105047879	1.4012	2.4304e-06
105059689	1.4008	1.2269e-14
105059343	1.4005	2.1784e-13
105037339	1.4004	5.443e-06
105040530	1.4	4.5061e-05
105039267	1.3997	6.9419e-14
105057834	1.3978	5.4095e-13
105059828	1.3972	2.8157e-10
105047323	1.3971	0.020565
105054706	1.397	0.00015505
105043990	1.397	0.044523
105042024	1.3969	5.7228e-05
105042655	1.3959	1.8097e-14
105045660	1.3952	1.3432e-07
105046999	1.394	1.0266e-13
105056902	1.3934	4.6745e-13
105046592	1.3928	2.1268e-05
105049595	1.3925	4.6596e-13
105044171	1.3908	8.3862e-12
105057344	1.3888	3.3552e-07
105049872	1.3886	8.6116e-13
105044928	1.3875	0.0025509
105035317	1.3871	1.8988e-13
105038492	1.3871	1.0383e-10
105032694	1.387	0.0023694
105045061	1.3856	1.9787e-06
105047693	1.3855	6.353e-11
105050129	1.3847	1.5673e-06
105035123	1.3846	0.0076555
105041728	1.3839	1.3657e-07
105042507	1.3836	2.1784e-13
105040384	1.383	0.031584
105045215	1.382	1.5831e-10
105047398	1.3819	2.5832e-09
105058312	1.3817	9.4813e-09
105039224	1.3812	0.00012151
105037839	1.381	0.0094681
105054355	1.3806	0.0015584
105044450	1.3804	9.2221e-12
105052126	1.3798	1.9805e-12
105040257	1.3793	2.2007e-11
105038009	1.3792	7.0568e-13
105039069	1.3788	1.5577e-13
105050652	1.3785	2.0585e-08
105048040	1.3783	0.000572
105060899	1.3782	0.010097
105050318	1.3773	1.9183e-12
105054218	1.3772	6.6401e-10
105043777	1.3771	4.7141e-13
105058130	1.3761	1.7317e-06
105036011	1.3757	2.8399e-05
105032388	1.3746	0.024573
105056431	1.3743	7.5659e-13
105039539	1.3702	0.0061203
105040519	1.3697	5.5378e-13
105058249	1.3679	0.0036736
105031981	1.3674	2.014e-13
105051883	1.3655	2.3441e-14
105048117	1.3648	4.537e-13
105058075	1.3644	0.0072257
105046532	1.3642	0.0012334
105039777	1.3638	6.6171e-09
105032600	1.3636	0.014842
105052609	1.3626	0.014946
105032588	1.3621	1.3348e-06
105033882	1.3621	2.6549e-06
105038977	1.3621	0.013173
105056650	1.362	6.0201e-13
105036067	1.3608	2.0816e-12
105038680	1.3603	0.00033273
105040523	1.3602	1.3463e-07
105052636	1.3601	3.4989e-11
105033985	1.3601	1.9295e-06
105057849	1.36	2.1077e-05
105047057	1.3593	2.4262e-08
105059133	1.3593	5.3857e-05
105052301	1.3593	0.043915
105057977	1.3585	1.4201e-09
105036035	1.3578	2.0357e-10
105048387	1.357	0.033542
105043762	1.356	1.9944e-09
105034978	1.3549	1.0583e-09
105045586	1.3538	8.0433e-12
105052333	1.3535	1.1254e-05
105033715	1.3516	0.0001779
105034447	1.3514	0.0019707
105053606	1.3512	0.0020298
105034694	1.348	0.00033704
105040533	1.348	0.00080477
105041848	1.347	1.1284e-12
105047240	1.3468	7.3689e-13
105043976	1.3465	1.0755e-13
105045352	1.3458	0.026395
105054424	1.3445	0.004596
105038775	1.3443	1.5993e-11
105046525	1.3427	5.0759e-06
105055848	1.3426	0.0016494
105035461	1.3418	6.9656e-12
105059484	1.3417	6.1975e-13
105033534	1.3411	2.074e-05
105052064	1.3406	9.3413e-13
105057036	1.3404	4.0931e-11
105047834	1.3391	1.5455e-07
105056501	1.339	6.9833e-11
105058764	1.3349	2.3245e-10
105060728	1.3348	1.6748e-06
105053948	1.3341	2.1606e-10
105057952	1.3339	1.2208e-10
105050328	1.3333	1.0906e-11
105058320	1.3331	0.0023264
105048934	1.3329	3.3134e-10
105051764	1.3322	5.7158e-06
105052113	1.3317	9.3158e-10
105034700	1.3314	1.1445e-07
105054262	1.3304	5.8565e-09
105044312	1.3301	1.7224e-10
105044156	1.3296	0.011786
105042746	1.3287	1.8114e-13
105040604	1.3287	0.042542
105034151	1.3283	2.8111e-10
105035473	1.328	3.4766e-12
105059318	1.3278	1.5106e-07
105038422	1.3273	0.011652
105046871	1.3272	1.9988e-08
105052448	1.3267	2.3638e-12
105052308	1.3267	0.00046329
105057689	1.3261	4.8516e-10
105044364	1.326	2.7193e-10
105039874	1.3257	4.126e-08
105035496	1.3252	1.2211e-11
105035087	1.3246	3.4919e-06
105043588	1.324	2.3236e-10
105042868	1.3234	0.0099539
105061467	1.3232	0.0038038
105040215	1.3231	0.018354
105053643	1.3223	6.4407e-05
105059156	1.3197	1.162e-10
105045562	1.3196	3.023e-12
105060840	1.3187	5.7218e-05
105044565	1.3163	4.5484e-10
105052921	1.3152	0.00048569
105044642	1.3146	2.4877e-10
105051437	1.3145	0.0036357
105056823	1.3131	4.0381e-09
105045376	1.3125	6.9274e-13
105042572	1.3095	7.3581e-10
105048724	1.3084	5.8385e-11
105032747	1.3073	5.5025e-08
105048981	1.3069	2.2238e-11
105052516	1.306	7.1005e-12
105048999	1.3053	0.00077993
105054069	1.305	0.0018902
105052645	1.3047	1.4973e-12
105054780	1.3045	1.8452e-12
105057933	1.3043	7.036e-10
105048988	1.3041	3.1633e-12
105044141	1.3028	8.9983e-11
105051572	1.3023	5.9671e-05
105048065	1.3019	3.534e-09
105044400	1.3011	2.3037e-10
105060054	1.3009	0.001261
105034183	1.3007	0.015947
105044389	1.3006	2.8431e-09
105060032	1.3003	0.00015982
105058569	1.3001	1.4227e-08
105035256	1.2992	1.8114e-07
105033625	1.2991	7.5093e-07
105059348	1.2989	2.9491e-05
105044545	1.2988	0.04025
105047012	1.2974	0.011686
105049540	1.297	6.9065e-11
105042667	1.2969	0.00023121
105035581	1.2965	0.023964
105033166	1.2957	2.9856e-11
105046601	1.2943	2.6401e-07
105061227	1.2934	0.00036449
105050355	1.2934	0.0071373
105049368	1.2927	0.033357
105035653	1.2925	1.9487e-08
105054481	1.2915	3.4729e-09
105035261	1.2915	8.5568e-06
105053804	1.2912	9.9135e-12
105034543	1.2912	2.3873e-09
105060999	1.2872	4.9726e-12
105055398	1.2872	1.2437e-07
105047125	1.2868	1.3096e-05
105048267	1.2865	3.5866e-08
105038323	1.2863	1.752e-08
105051384	1.2863	1.1234e-05
105053394	1.2858	2.4711e-12
105049762	1.2846	0.042542
105052375	1.2838	2.6109e-05
105048525	1.2837	0.0072559
105049045	1.2837	0.023139
105044888	1.2828	8.1426e-12
105049285	1.2826	0.00049942
105057925	1.2812	1.7115e-06
105044447	1.2807	6.892e-08
105050261	1.28	0.0092462
105053624	1.2787	5.6655e-10
105059087	1.2785	2.0604e-09
105037013	1.2781	3.3879e-11
105048606	1.2774	0.027734
105044433	1.2767	2.7806e-07
105034264	1.2755	2.171e-08
105052358	1.2746	8.819e-09
105036591	1.2727	0.00042889
105041602	1.2726	1.0532e-09
105054277	1.2708	1.1833e-11
105037548	1.27	6.7996e-05
105032358	1.2694	1.2934e-10
105049733	1.2692	0.00065624
105046620	1.2691	0.01382
105060191	1.269	0.0035957
105035839	1.2688	5.0843e-11
105043079	1.2678	6.2123e-12
105035252	1.2671	9.9524e-07
105038478	1.2666	0.00077808
105045730	1.2656	0.028736
105051537	1.2651	0.016301
105050075	1.2647	1.8098e-05
105047205	1.264	2.1725e-09
105042524	1.2636	1.0644e-09
105045752	1.2636	0.0088217
105039691	1.2627	0.00069662
105047599	1.2625	0.0044907
105057151	1.2623	8.9108e-12
105058834	1.2623	0.0026529
105048888	1.2619	1.0155e-09
105050481	1.2615	0.040184
105047222	1.2611	0.0035933
105035707	1.261	6.9383e-11
105060547	1.2609	4.6355e-11
105057420	1.2597	1.438e-08
105038177	1.2594	0.014888
105047503	1.259	0.049554
105040020	1.258	2.9989e-06
105061107	1.2577	0.017423
105040235	1.2576	0.013616
105039668	1.2566	1.0624e-10
105057927	1.2535	0.00025999
105041313	1.2524	6.4171e-11
105037545	1.2517	1.9295e-08
105042469	1.2513	1.1635e-05
105050097	1.2509	1.0545e-06
105051538	1.2492	0.0066156
105048315	1.249	1.5529e-05
105035902	1.2489	4.0847e-05
105049794	1.2477	1.8127e-11
105036264	1.2475	0.011719
105054176	1.2468	0.0016494
105046917	1.2468	0.034868
105047380	1.2466	1.7785e-07
105047330	1.2461	0.0065123
105047597	1.2447	3.1762e-11
105032996	1.2442	0.019151
105050886	1.2433	4.4763e-10
105038938	1.2432	1.2733e-10
105042569	1.2427	2.3454e-10
105044830	1.2424	0.033643
105053807	1.242	2.8952e-05
105042969	1.2419	0.0032027
105054228	1.2417	1.9855e-11
105032029	1.2414	1.5212e-06
105042450	1.2409	1.476e-11
105033668	1.2406	4.5554e-08
105052892	1.2404	1.4432e-09
105047677	1.2402	9.1724e-12
105038651	1.2402	0.0013205
105039333	1.2388	0.0016265
105033876	1.2385	0.0082426
105057705	1.2384	3.2727e-11
105040158	1.2379	1.7624e-10
105059568	1.2375	0.00045552
105040970	1.2373	1.1749e-10
105041968	1.2358	0.0089432
105037236	1.2354	1.8608e-07
105039344	1.2353	6.8752e-05
105036742	1.235	0.0029965
105036600	1.2344	0.039544
105060844	1.234	0.0086473
105058762	1.2323	0.0010834
105043919	1.2316	2.3675e-10
105042733	1.2298	1.3278e-11
105035250	1.2288	9.3004e-10
105034451	1.2279	0.00074305
105046320	1.2275	0.017793
105041604	1.2273	6.7816e-09
105040971	1.226	0.0034896
105060561	1.2258	0.021327
105035776	1.2253	0.0030528
105058906	1.2251	0.00045709
105043800	1.2241	5.1442e-10
105038207	1.2239	4.5905e-08
105044371	1.2237	9.7965e-10
105050096	1.2229	1.4536e-08
105045534	1.2218	7.7839e-07
105058485	1.2205	0.00069774
105050124	1.2201	1.2264e-10
105058680	1.2193	3.7263e-08
105033969	1.219	0.0031089
105051428	1.2184	5.0584e-11
105049549	1.2182	7.9247e-09
105056195	1.2179	0.0014665
105054972	1.2177	2.4874e-09
105054751	1.2174	8.819e-09
105060959	1.2172	2.3117e-06
105054034	1.2171	6.0498e-10
105041691	1.2165	2.2411e-11
105038200	1.2164	1.5063e-07
105047047	1.2161	7.7298e-11
105042552	1.2151	4.1712e-08
105054582	1.215	0.00089416
105055801	1.215	0.0081281
105035656	1.2148	2.7089e-10
105060532	1.2142	1.2207e-08
105032498	1.2142	0.043612
105043377	1.2141	2.9079e-05
105042814	1.2139	5.4919e-05
105039088	1.2137	0.007142
105048720	1.2128	1.3422e-08
105048646	1.2127	0.00074714
105032544	1.2106	5.9106e-07
105055643	1.2098	4.1352e-08
105035197	1.2092	0.00054555
105047169	1.209	5.7756e-08
105060567	1.2087	1.1388e-07
105054735	1.2083	3.9654e-06
105046637	1.2075	0.0034952
105053102	1.2071	3.0538e-06
105057980	1.2068	1.8471e-10
105044919	1.2068	1.4225e-07
105055551	1.2068	0.020346
105042239	1.2065	8.2513e-09
105058245	1.2065	1.7333e-08
105054824	1.2064	1.7059e-06
105057217	1.2048	8.1081e-11
105053377	1.2042	0.0025752
105060669	1.204	0.0034914
105056526	1.2032	3.1701e-09
105047934	1.2031	0.013867
105056999	1.203	2.571e-09
105048022	1.2029	8.0794e-11
105032298	1.202	0.042626
105053217	1.2012	1.3481e-10
105035016	1.201	2.4578e-09
105045937	1.2008	7.6873e-07
105046816	1.2006	1.5365e-06
105046626	1.1993	0.00075053
105054008	1.1991	9.9807e-09
105053881	1.1988	1.7317e-06
105047274	1.1986	0.023414
105055260	1.1985	1.3384e-10
105042018	1.1985	1.3864e-06
105043000	1.1984	0.037553
105047759	1.198	0.00068007
105060267	1.1978	0.00025546
105043545	1.1961	0.0022759
105052591	1.196	6.1979e-10
[truncated: 1,753 more rows]

## Sheet: DEGs Salinity
Table S1(b) Differentially expressed genes (DEGs) between salinity treated and control samples
Gene ID	Log2FC	padj
105046841	12.139	3.011e-12
105046866	9.9264	4.0893e-14
105037173	9.5754	2.7525e-18
105056761	9.1142	1.7774e-24
105037521	8.9533	1.5956e-12
105061242	8.8216	1.1305e-58
105049085	8.5405	3.3484e-155
105032389	7.9585	2.1769e-09
105059333	7.8049	2.6396e-08
105041695	7.7753	1.5951e-16
105055962	7.5507	9.6062e-07
105054150	7.1903	6.615e-11
105038404	6.7393	2.2421e-06
105048398	6.6024	1.1446e-43
105057113	6.508	1.5777e-08
105048400	6.5049	1.7963e-08
105057259	6.4738	2.5998e-26
105058243	6.4187	1.5531e-11
105057001	6.3087	1.8729e-07
105049188	6.2637	9.5211e-31
105041497	6.2585	1.0339e-23
105038949	6.2252	8.883e-07
105047564	6.1661	2.5509e-20
105036433	6.1537	9.0574e-09
105050826	6.1162	7.5311e-07
105056794	6.11	8.4508e-12
105043386	6.0679	6.0759e-16
105041255	6.0586	2.9612e-06
105049193	6.0555	8.1239e-06
105044577	5.9151	5.4218e-11
105035002	5.911	7.9653e-34
105058987	5.8903	1.7788e-43
105042625	5.8415	0.0017456
105037245	5.7659	6.0421e-05
105033192	5.7603	5.0208e-12
105056946	5.738	1.0986e-12
105045853	5.7102	3.7893e-25
105060890	5.7095	3.2275e-06
105043387	5.7052	1.8607e-17
105036621	5.6653	2.2412e-05
105037481	5.6474	1.9516e-13
105036973	5.6468	4.666e-12
105046893	5.5978	1.6685e-38
105053187	5.578	1.6379e-12
105035641	5.5489	1.8351e-45
105059227	5.4687	1.9785e-07
105055856	5.4613	1.8049e-07
105056959	5.4274	1.0829e-61
105042101	5.427	4.4083e-08
105041260	5.3982	1.7789e-18
105041256	5.3894	3.8952e-13
105054588	5.3752	5.8194e-07
105038311	5.3579	6.053e-10
105050331	5.3288	1.6007e-11
105045379	5.3018	3.0572e-12
105057120	5.2918	0.024344
105034279	5.278	9.628e-08
105048220	5.2106	7.9653e-34
105059334	5.2069	6.7002e-07
105037881	5.2014	3.0585e-33
105044940	5.1932	0.010315
105034617	5.1734	2.4356e-25
105052677	5.1177	1.795e-10
105051040	5.1123	5.4135e-13
105039114	5.0958	8.3301e-09
105040206	5.0724	1.461e-47
105033255	5.0414	2.5097e-25
105041259	5.0305	3.3231e-23
105034198	5.0229	1.1562e-13
105050824	5.0121	7.1252e-08
105038573	5.0059	5.8987e-18
105043296	5.0029	2.6526e-10
105036928	5.0019	4.0052e-26
105045281	4.9712	7.1915e-09
105049816	4.9545	0.030185
105036887	4.9119	2.1768e-07
105042635	4.9067	3.3368e-13
105041060	4.9033	2.2617e-05
105033288	4.8858	3.8396e-32
105042221	4.8768	3.932e-19
105035527	4.8554	1.0107e-10
105054146	4.8468	2.7631e-25
105054362	4.8374	2.7692e-12
105047312	4.835	1.0574e-36
105053451	4.8035	1.0095e-14
105033989	4.803	0.0070173
105038193	4.7827	0.00073816
105049787	4.7726	6.9147e-10
105036666	4.7608	0.0085238
105045663	4.758	5.9334e-16
105052929	4.7548	3.8703e-16
105040719	4.7257	8.2759e-10
105038699	4.7141	0.024493
105044616	4.7091	0.005521
105034848	4.6858	3.0994e-09
105061462	4.671	1.2256e-10
105038778	4.6603	2.2481e-11
105042066	4.6601	1.2282e-07
105056442	4.6442	0.0038394
105055003	4.6438	2.1052e-05
105035212	4.6289	0.035932
105035748	4.5983	2.1342e-14
105055581	4.5964	0.0022743
105044339	4.5868	0.00060411
105052058	4.5776	5.9701e-13
105047853	4.5477	2.3628e-20
105034449	4.5435	1.9391e-11
105034618	4.5345	2.6526e-10
105033496	4.5283	2.2339e-06
105053746	4.5247	0.045294
105048244	4.5185	3.3793e-09
105041169	4.5175	1.0102e-10
105033394	4.5147	3.2059e-06
105039008	4.5116	3.1877e-06
105040382	4.4982	2.6002e-05
105032071	4.4981	1.4778e-51
105032745	4.4936	1.6384e-11
105059433	4.4866	0.048711
105049189	4.4804	3.5706e-27
105048778	4.4681	0.0018073
105033708	4.4587	0.00043831
105050816	4.4426	2.2767e-08
105033988	4.3898	2.648e-05
105046976	4.379	1.0048e-11
105044610	4.3739	5.1223e-08
105045196	4.369	5.3514e-25
105058729	4.3685	6.8256e-11
105058052	4.3619	1.5937e-25
105038349	4.3569	8.3223e-07
105049175	4.3475	0.00010777
105052670	4.3388	1.7764e-06
105048615	4.3128	8.2223e-16
105051983	4.3091	6.5239e-08
105037567	4.2965	0.00030119
105047290	4.2924	0.0048095
105033424	4.2823	1.2394e-05
105044410	4.2818	0.00048926
105047887	4.2759	6.5979e-08
105055386	4.2713	0.0064009
105056443	4.2692	0.00037274
105032994	4.2545	3.817e-14
105057372	4.2529	1.5186e-05
105042430	4.2502	5.0358e-07
105054859	4.2284	0.00052555
105041252	4.2065	1.1321e-11
105046368	4.1948	7.7793e-53
105043595	4.1865	0.0012878
105048554	4.1794	6.4059e-13
105043339	4.1783	1.9051e-09
105048405	4.1757	7.9208e-52
105055677	4.156	1.5391e-12
105039890	4.13	0.0071739
105054608	4.1219	9.0671e-11
105040466	4.1195	9.4548e-05
105035505	4.1191	6.3028e-06
105049464	4.1165	7.6606e-05
105041628	4.1163	3.1431e-16
105046269	4.1114	0.010143
105045465	4.1093	1.0557e-07
105050255	4.0974	3.4623e-13
105058432	4.0944	7.1086e-06
105052255	4.0761	7.9263e-23
105059192	4.0677	3.7893e-25
105048767	4.0574	1.0302e-05
105032802	4.053	7.3772e-12
105057231	4.0298	0.0001234
105033859	4.0263	6.6246e-22
105033318	4.02	0.015064
105050739	4.0053	5.8398e-08
105060948	4.0049	2.0032e-06
105046802	4.0029	6.5637e-21
105057319	4.0007	3.4046e-11
105048187	3.9889	0.018041
105052277	3.9786	2.4375e-05
105038569	3.9762	1.0689e-44
105044973	3.97	0.018205
105041168	3.9652	1.8134e-07
105045664	3.9631	3.5986e-06
105046434	3.9418	0.0027572
105040230	3.9409	9.7698e-11
105039791	3.9038	0.023287
105048873	3.9035	3.5388e-06
105032675	3.9025	7.6936e-08
105050437	3.9023	0.00023619
105041643	3.8966	0.010042
105047195	3.8914	2.8028e-05
105055799	3.8858	6.8103e-18
105053164	3.8843	1.7306e-07
105040986	3.8836	3.7274e-09
105033244	3.8804	3.6445e-08
105043536	3.8625	0.00052555
105039250	3.8602	5.7112e-14
105035166	3.8577	0.02848
105056796	3.8552	1.1026e-34
105060145	3.8502	0.00048218
105056551	3.8409	0.0002084
105056846	3.8296	2.2583e-05
105057053	3.8296	0.00010939
105040393	3.8259	7.8908e-06
105050567	3.8259	0.00052555
105058492	3.8247	1.6319e-07
105036491	3.8244	9.2652e-05
105045783	3.8227	1.3603e-12
105037183	3.8211	1.5069e-05
105046142	3.8208	6.2721e-11
105033428	3.8044	2.0222e-12
105044840	3.7957	3.9496e-11
105049790	3.7911	0.039031
105032085	3.7896	8.2437e-10
105052389	3.7847	0.0057985
105052561	3.7788	0.0001179
105047729	3.7761	1.4891e-20
105052000	3.7705	8.7667e-06
105032087	3.7643	4.4116e-30
105059410	3.7641	0.00076878
105042708	3.7599	3.25e-26
105058234	3.7582	0.0028978
105033495	3.7517	3.4649e-13
105036952	3.7513	7.9263e-23
105041807	3.7487	3.3611e-06
105050935	3.7486	1.3342e-13
105046940	3.741	6.3491e-08
105057398	3.7371	0.036604
105052366	3.7347	0.008327
105060420	3.7255	2.0202e-13
105061250	3.7238	0.02349
105038470	3.7079	6.0201e-23
105053434	3.7069	3.6548e-08
105037254	3.6985	8.7394e-11
105058965	3.6931	5.2353e-07
105047675	3.6904	0.00065228
105041875	3.6859	0.00061278
105046002	3.6818	1.8858e-07
105040010	3.6813	2.2223e-26
105034598	3.6809	2.7395e-05
105042501	3.6787	1.9492e-07
105038366	3.6784	3.6507e-14
105037987	3.6697	2.6167e-17
105059122	3.6658	8.7812e-17
105038195	3.6439	1.7855e-47
105052135	3.6227	6.6024e-22
105057697	3.6047	5.4799e-12
105043204	3.5991	1.4073e-09
105032097	3.5842	5.9075e-18
105032507	3.5793	3.4302e-18
105051062	3.5723	0.001687
105057091	3.5674	6.6371e-07
105041257	3.5581	1.1026e-12
105045675	3.5557	0.00016396
105042868	3.5525	2.8113e-16
105051039	3.5437	0.0046945
105038625	3.5412	1.3942e-11
105032835	3.5396	4.3938e-08
105043287	3.5326	0.002439
105034344	3.5301	7.3522e-05
105050967	3.53	1.5049e-10
105039334	3.5274	1.649e-17
105051603	3.5249	3.5901e-18
105037682	3.5159	1.9972e-07
105046587	3.5151	7.2248e-24
105057209	3.5032	3.3504e-13
105039201	3.5011	3.6528e-09
105044742	3.5009	6.7373e-06
105033133	3.4994	3.5685e-21
105036668	3.495	4.1025e-06
105040720	3.4942	3.4e-07
105050451	3.4903	7.336e-18
105057447	3.4797	4.7123e-26
105039486	3.4767	2.3946e-46
105049111	3.4766	0.0052911
105050399	3.4735	0.00012338
105039860	3.4726	3.5283e-09
105036896	3.4688	2.9073e-07
105053852	3.4668	1.1468e-05
105057794	3.4665	4.1733e-05
105050478	3.4534	1.1109e-06
105037740	3.4441	1.0905e-29
105046662	3.4394	0.00054085
105037373	3.4385	1.3711e-07
105053284	3.4335	9.3014e-15
105046865	3.4261	9.8599e-07
105042583	3.4255	2.2786e-21
105049536	3.4244	2.4988e-16
105055602	3.414	7.6896e-13
105042035	3.4117	0.00043899
105060314	3.4108	0.0021276
105051762	3.4085	6.6673e-08
105051963	3.3977	1.0089e-10
105053390	3.3788	4.2808e-05
105059687	3.3788	0.0019996
105053813	3.3739	0.000289
105047559	3.3678	4.8576e-06
105044355	3.3659	7.1053e-05
105054100	3.3623	9.6682e-06
105044900	3.3617	3.9009e-24
105035363	3.3588	2.3916e-06
105047382	3.3572	2.8067e-17
105050962	3.3538	0.006821
105050940	3.3528	0.034979
105049639	3.3494	4.4013e-05
105053432	3.3429	1.9717e-05
105056495	3.338	1.3076e-11
105039372	3.3378	9.569e-08
105044596	3.3364	5.8047e-10
105041432	3.3321	6.311e-12
105050398	3.332	4.0528e-07
105045053	3.3252	0.040806
105042017	3.325	4.3896e-40
105043773	3.3217	0.03611
105033632	3.3112	1.8603e-07
105058607	3.3092	1.3915e-07
105047629	3.3078	6.0295e-06
105038466	3.3062	1.2645e-07
105045922	3.3036	5.7111e-12
105044475	3.3032	0.0082331
105045073	3.3024	0.002078
105048173	3.2911	0.013673
105060542	3.287	2.4486e-06
105036005	3.2863	3.0966e-06
105043314	3.2786	0.00033957
105043782	3.2768	0.048313
105047174	3.2746	0.0135
105054568	3.2721	1.3751e-06
105050917	3.2711	4.455e-06
105056904	3.271	8.1711e-08
105045921	3.2704	2.9612e-11
105036778	3.2575	7.1616e-07
105032751	3.2457	4.6977e-08
105056795	3.2431	1.5017e-06
105060045	3.241	0.00010605
105032183	3.2409	0.0062255
105046436	3.2373	0.00014841
105047588	3.2275	2.542e-05
105051890	3.2239	1.9918e-05
105051783	3.2167	4.1904e-07
105042891	3.2163	0.0073324
105044187	3.2146	3.7918e-11
105039351	3.2144	7.6521e-05
105060327	3.2124	0.00050103
105058091	3.2104	2.283e-26
105041017	3.2081	2.656e-10
105055554	3.203	1.9309e-43
105047418	3.2028	4.7691e-05
105050625	3.2023	1.5897e-06
105056921	3.1992	3.6875e-24
105038190	3.1845	2.0714e-05
105046300	3.1812	1.7677e-26
105049227	3.173	0.0091702
105043455	3.1704	1.2179e-08
105047061	3.1689	0.00013504
105048608	3.1614	9.8816e-18
105037988	3.1596	0.00027587
105047520	3.1591	5.3367e-08
105060505	3.1574	6.631e-12
105045230	3.1574	0.00048684
105058356	3.1574	0.01128
105043961	3.1563	0.0057011
105047941	3.1524	4.3925e-38
105060555	3.1482	0.024885
105061084	3.1446	1.1465e-18
105039787	3.1445	1.9676e-07
105060956	3.1427	2.9387e-07
105038774	3.138	0.00096135
105037096	3.1367	0.0050609
105038671	3.1363	1.2423e-10
105039376	3.135	0.00082581
105032735	3.1344	1.8116e-08
105040381	3.1296	2.9094e-10
105038305	3.1279	5.5186e-11
105034526	3.1273	6.37e-27
105042707	3.123	1.9482e-37
105035086	3.1208	1.054e-05
105048783	3.1207	0.00029176
105041862	3.1106	2.9553e-09
105033427	3.11	3.0325e-07
105057639	3.1064	6.6015e-05
105037477	3.0981	0.015072
105037298	3.0975	0.044374
105055392	3.0914	2.0791e-05
105039275	3.0809	0.0013596
105046783	3.0635	0.0032258
105033168	3.0618	7.1314e-29
105041571	3.0568	2.0178e-06
105048084	3.0486	9.1392e-20
105054741	3.0479	4.827e-23
105042452	3.0459	0.0082037
105041054	3.0433	0.00035524
105033259	3.0412	1.2254e-07
105060506	3.0395	9.0819e-11
105045888	3.0385	0.00208
105055934	3.038	2.0222e-12
105055851	3.0359	2.3723e-08
105057098	3.0359	6.0682e-06
105056283	3.0331	1.1832e-20
105041423	3.0316	1.0449e-05
105049884	3.0309	6.0539e-11
105052883	3.0271	0.00017897
105047872	3.0259	3.1184e-33
105047948	3.0257	5.234e-13
105060044	3.0215	0.0076398
105032079	3.0197	3.2293e-18
105034654	3.0114	9.935e-06
105060568	3.0099	4.3409e-27
105038141	3.0069	3.3002e-19
105047985	3.0048	5.9932e-06
105050545	3.0048	0.013075
105040451	3.0009	1.4974e-05
105038559	3.0006	7.6936e-36
105042198	3	0.017868
105048571	2.9997	3.7713e-10
105052052	2.998	0.01909
105052533	2.9964	4.2701e-07
105048473	2.9875	0.020134
105046762	2.987	0.033766
105053843	2.985	0.0057796
105054029	2.9742	2.9895e-15
105053559	2.9739	2.5344e-14
105048079	2.9732	5.2956e-05
105047002	2.9714	0.011737
105056918	2.9709	0.013106
105038940	2.968	2.6387e-12
105058472	2.9575	4.0645e-07
105041935	2.9534	4.0368e-11
105048443	2.9496	3.3929e-20
105040848	2.9434	1.3694e-19
105035172	2.9284	3.7864e-09
105033933	2.9264	0.0012636
105055545	2.9261	0.0052672
105056990	2.9255	1.308e-06
105035460	2.9209	2.5501e-06
105059286	2.9185	1.3436e-05
105049742	2.9149	8.2582e-14
105051247	2.9132	0.0025519
105033146	2.9116	0.0013884
105041053	2.9114	0.0073154
105054952	2.9089	0.0082037
105055860	2.9048	0.00021273
105060899	2.8984	1.1178e-05
105056718	2.8939	1.6969e-05
105039202	2.891	0.049554
105044841	2.8905	9.766e-06
105040481	2.8842	0.00020158
105037925	2.8808	3.3264e-06
105032493	2.8793	0.00011347
105044347	2.8779	1.1342e-17
105044685	2.8771	4.4891e-33
105056006	2.8734	6.0017e-06
105038629	2.8702	1.9289e-09
105049578	2.8685	0.040888
105059597	2.8642	2.1067e-06
105060373	2.8642	0.0054663
105047013	2.8606	7.7719e-08
105044947	2.8602	6.4298e-05
105039795	2.859	4.3051e-10
105053291	2.8576	3.4623e-13
105033230	2.8576	0.025553
105043748	2.8505	9.1839e-05
105035740	2.849	4.4093e-06
105048614	2.8486	1.4519e-34
105060165	2.8483	0.0041978
105034966	2.8446	0.0010768
105048455	2.8442	0.0015927
105040632	2.8385	5.4193e-10
105032796	2.8373	5.5397e-07
105060902	2.8369	0.0009684
105057928	2.836	0.030246
105034931	2.8331	4.2875e-05
105044769	2.8288	3.5624e-09
105039028	2.8273	3.3194e-17
105052295	2.8218	0.00024751
105061153	2.8175	1.2783e-05
105049638	2.8174	0.0012635
105060575	2.8171	1.34e-05
105061211	2.8145	0.043046
105057502	2.8144	2.6445e-05
105054142	2.8132	0.00064604
105047755	2.8076	8.3355e-16
105054614	2.8073	0.0083706
105055179	2.8067	5.476e-07
105042593	2.8046	5.4504e-09
105040116	2.8034	1.062e-23
105041258	2.8008	2.0268e-06
105054151	2.7994	1.1748e-11
105041068	2.7973	0.010072
105033256	2.7967	2.0612e-08
105061033	2.7949	1.5516e-06
105044311	2.7904	6.039e-07
105035584	2.7875	2.2125e-08
105053041	2.787	6.9313e-17
105048649	2.7816	0.017499
105059832	2.7794	7.1897e-05
105039030	2.7791	0.0066405
105044358	2.7736	1.4089e-32
105048265	2.7697	0.0034134
105060034	2.7651	0.028106
105045154	2.7594	5.0789e-05
105049368	2.7555	3.8474e-08
105048351	2.7522	8.0715e-07
105040455	2.7519	1.0604e-07
105052572	2.7514	8.7139e-08
105055678	2.7501	1.1598e-11
105042404	2.7484	3.9934e-13
105035338	2.7481	2.1507e-07
105032307	2.7477	0.043324
105055563	2.7459	0.020202
105040539	2.7455	0.00058886
105050758	2.7453	0.025799
105038249	2.745	3.5947e-23
105033635	2.7424	5.354e-09
105044308	2.7416	0.00049705
105052606	2.7312	0.012332
105036364	2.7298	0.0045966
105054714	2.7182	0.00031627
105054281	2.7172	0.012344
105043705	2.7166	0.00033166
105035055	2.7121	3.3376e-13
105052202	2.7114	1.0069e-07
105051814	2.7085	5.5985e-10
105041448	2.7081	6.9356e-09
105048963	2.7065	0.016498
105046003	2.7052	1.0037e-15
105060489	2.7038	0.0017519
105054258	2.6999	0.0002912
105035842	2.699	0.007537
105053821	2.6966	2.1745e-05
105053389	2.6965	4.7338e-06
105034068	2.6941	4.7602e-07
105037493	2.6867	5.7852e-11
105043947	2.6843	0.024661
105056320	2.6813	8.5564e-09
105040518	2.6797	0.0010549
105044664	2.6772	1.2619e-09
105037839	2.6725	5.9259e-11
105047182	2.6714	5.6559e-21
105031931	2.6712	3.6175e-07
105057189	2.671	2.3605e-23
105057654	2.6681	9.9214e-14
105040793	2.6677	1.0323e-06
105050553	2.6645	0.0004079
105056720	2.6642	0.044618
105049273	2.6631	2.6454e-09
105033583	2.6622	0.0062572
105035915	2.6541	6.6355e-13
105047754	2.6518	1.9443e-05
105045862	2.6515	1.5361e-11
105054167	2.6509	0.0016894
105052290	2.6485	2.9764e-06
105058308	2.6416	1.0089e-10
105051779	2.6375	5.1673e-13
105053437	2.6361	0.00022341
105042761	2.6317	0.018839
105040787	2.6255	6.3318e-09
105051057	2.6211	2.7386e-28
105051448	2.6157	3.2017e-07
105038549	2.6147	0.00010243
105054808	2.6135	0.0055795
105050685	2.6105	0.021649
105054250	2.6103	0.033522
105033078	2.6102	1.146e-05
105045943	2.6102	0.00085926
105038428	2.6062	8.7851e-07
105061441	2.6056	4.5832e-08
105046855	2.6037	0.024063
105048804	2.6016	3.4579e-07
105043625	2.5991	1.9376e-24
105050286	2.5979	6.8362e-12
105033956	2.5953	2.4971e-05
105060086	2.5949	4.0587e-23
105052278	2.5923	6.6062e-06
105036631	2.5917	5.2079e-29
105054024	2.5907	6.3491e-08
105047696	2.5856	5.8614e-11
105036995	2.5849	0.0013427
105042947	2.5848	9.7166e-23
105050621	2.5818	1.9428e-07
105042067	2.5809	0.00063496
105048340	2.5793	0.0015772
105032593	2.5762	0.00053234
105047849	2.5755	0.023862
105061028	2.5733	0.0019687
105056575	2.573	4.4093e-06
105046823	2.5693	4.0645e-07
105049718	2.5688	4.392e-10
105042945	2.5675	2.5168e-15
105047106	2.562	2.7425e-06
105052029	2.5587	0.026045
105032054	2.5573	0.0013266
105050143	2.5568	0.010772
105040707	2.5562	3.2665e-07
105039139	2.5557	1.4539e-08
105054742	2.5551	6.551e-10
105049337	2.5525	0.036163
105046082	2.5515	1.2391e-16
105060699	2.5504	0.00013868
105045687	2.5497	0.0021623
105051813	2.5489	8.8898e-08
105043487	2.5462	9.0637e-14
105054127	2.5447	1.3608e-09
105036527	2.5408	1.5956e-12
105053658	2.539	2.4502e-25
105036020	2.538	0.019336
105032882	2.5347	1.9459e-08
105046060	2.5237	2.8955e-07
105032658	2.5186	0.0010898
105044367	2.5179	0.00024164
105032195	2.5173	1.2094e-06
105038010	2.5154	0.0010795
105043959	2.5124	2.4067e-07
105055642	2.5121	1.3694e-26
105058149	2.5121	3.9284e-05
105050111	2.5087	0.0035968
105061129	2.5084	9.6039e-16
105059673	2.5081	0.011879
105032983	2.5037	2.6814e-06
105046552	2.5036	5.8994e-09
105047885	2.4994	0.049772
105050382	2.4963	4.9586e-09
105046826	2.4958	1.2867e-08
105057748	2.4957	1.2857e-17
105060822	2.493	9.4566e-09
105050450	2.4925	0.015427
105034856	2.4875	0.00025118
105045995	2.4867	2.7931e-05
105032996	2.4842	0.024126
105060676	2.4817	8.7708e-07
105040920	2.4809	0.001838
105060915	2.4802	6.4557e-10
105033878	2.4792	2.125e-05
105052292	2.4775	1.4102e-16
105037795	2.4761	0.00079973
105046838	2.4759	3.7039e-14
105053820	2.4754	3.2735e-10
105053601	2.4746	0.010345
105056299	2.4666	9.6944e-15
105035194	2.4656	1.0299e-05
105043294	2.4654	6.7659e-07
105037859	2.4638	0.0042962
105044212	2.4629	3.0895e-15
105037062	2.4606	1.5019e-15
105046252	2.46	1.7313e-05
105053103	2.4573	0.018124
105055053	2.4569	3.5132e-06
105036551	2.4563	1.7596e-26
105057407	2.4548	0.016062
105044194	2.4484	3.7167e-19
105040718	2.4477	6.2691e-08
105040738	2.4447	5.8361e-07
105038370	2.4436	8.2291e-09
105059620	2.443	0.0091797
105040217	2.4421	0.0069262
105050373	2.4419	0.006689
105058610	2.4414	7.1998e-06
105034183	2.4407	3.0383e-05
105032503	2.4359	0.0040091
105033025	2.4356	1.4482e-07
105037935	2.4343	1.3594e-26
105038376	2.4343	0.0097661
105047862	2.4313	0.00032717
105034753	2.4302	1.0133e-13
105052054	2.4277	1.2044e-08
105049213	2.427	0.0046732
105054117	2.4252	1.024e-08
105037120	2.4251	0.018894
105059666	2.4248	1.4709e-05
105033911	2.4212	2.9546e-09
105054732	2.4184	1.4167e-09
105039551	2.4173	8.1997e-10
105040992	2.4173	2.2202e-07
105044291	2.4156	0.017274
105043741	2.4142	4.088e-07
105061547	2.4132	1.7313e-05
105057490	2.4087	0.0021662
105047892	2.4083	0.036469
105032371	2.4027	0.0028235
105031959	2.4019	0.02371
105053449	2.4015	5.7814e-09
105045153	2.4012	0.010734
105060335	2.4006	5.3434e-07
105059850	2.4005	3.1289e-06
105058350	2.3993	0.016183
105053273	2.3981	4.6265e-09
105055190	2.3967	1.0429e-07
105043840	2.3931	2.6398e-05
105038927	2.3884	2.5317e-23
105033183	2.3871	0.0043992
105058893	2.3864	0.039377
105041441	2.3854	7.8961e-05
105043612	2.3819	0.000227
105049019	2.3809	0.002267
105051022	2.3717	2.5374e-23
105050183	2.3703	0.00090764
105056603	2.3676	9.7955e-18
105046806	2.3675	0.0084495
105039562	2.3666	0.0012309
105035639	2.3646	0.014059
105053152	2.363	0.00020408
105054623	2.3612	2.7948e-07
105049434	2.3601	2.7583e-12
105052450	2.3572	9.5372e-11
105051528	2.3569	3.0165e-20
105056536	2.3505	1.3887e-15
105036861	2.3495	0.0099525
105047262	2.3492	1.8746e-20
105058702	2.3491	0.0087311
105045978	2.3483	0.0044531
105058009	2.3472	3.1033e-07
105057706	2.345	0.025093
105054089	2.3449	1.9292e-08
105033295	2.3413	0.028236
105049888	2.3383	0.048824
105060930	2.3365	9.5627e-10
105048449	2.3353	0.0007328
105039604	2.3348	5.3778e-05
105051978	2.3326	0.0067269
105033913	2.3324	0.00097372
105050852	2.3307	6.475e-07
105059459	2.3303	0.0067392
105040895	2.3267	3.5901e-18
105050857	2.326	3.9327e-19
105044906	2.3259	1.1215e-12
105054201	2.3211	0.03744
105041629	2.3201	2.4373e-10
105041345	2.3192	2.7517e-07
105052523	2.3163	9.8239e-13
105054198	2.3161	6.7423e-22
105052279	2.3139	3.2878e-12
105053222	2.3117	1.5958e-15
105049276	2.3084	1.9918e-05
105058845	2.3054	0.0099004
105055490	2.3016	1.8199e-10
105035222	2.3003	0.00016524
105046176	2.2972	3.8715e-06
105037372	2.2951	1.1258e-15
105048264	2.2947	6.4238e-24
105043516	2.2933	6.1307e-12
105050071	2.2931	0.012383
105047868	2.2923	4.5589e-05
105043601	2.2896	0.04355
105032194	2.2893	0.02363
105048731	2.2864	1.2589e-08
105042294	2.2849	0.010252
105056573	2.2821	5.8132e-06
105056284	2.2806	0.00136
105059099	2.2772	0.00042348
105056588	2.2764	9.1081e-05
105051112	2.2747	5.6738e-13
105045221	2.2747	0.00365
105045902	2.2718	1.5254e-08
105033885	2.2709	0.00011257
105040582	2.2696	2.258e-07
105034113	2.269	2.1601e-05
105060691	2.2671	0.0012133
105055232	2.2652	6.773e-06
105050355	2.2626	0.00011853
105032677	2.2597	3.8974e-07
105058925	2.2594	0.0016469
105050007	2.2576	0.024704
105037454	2.2494	0.017443
105049431	2.2494	0.042662
105038172	2.2452	1.6636e-05
105042628	2.2436	2.2909e-17
105047155	2.2424	2.7321e-16
105035833	2.2409	8.6737e-05
105056584	2.2399	0.028117
105042070	2.2373	2.0699e-05
105057261	2.2349	6.0429e-06
105050829	2.2347	0.00058886
105042814	2.2344	4.6493e-06
105048120	2.2321	0.03997
105052784	2.232	0.017437
105049545	2.2306	0.00094182
105046571	2.2301	0.0060207
105042023	2.2288	4.0204e-08
105034348	2.2251	0.048858
105038455	2.2206	4.5829e-05
105053379	2.2192	2.2336e-05
105038972	2.219	2.9158e-05
105050243	2.218	0.00028901
105039042	2.2178	5.2803e-10
105045749	2.2171	0.021428
105047057	2.2162	2.0277e-09
105061024	2.2115	0.0022421
105031976	2.2058	1.9331e-05
105040767	2.2056	0.00039608
105037704	2.2055	0.041544
105056830	2.2054	0.0029603
105058608	2.2047	2.1813e-07
105032252	2.2043	0.011925
105036593	2.2037	1.1344e-13
105044270	2.2037	0.014268
105060714	2.2035	0.0064722
105056384	2.2032	3.59e-18
105060523	2.2005	0.0086577
105055971	2.1997	0.017519
105056915	2.1979	0.00641
105033554	2.1945	1.25e-13
105047888	2.1943	0.00012196
105055224	2.1941	7.8695e-08
105042086	2.1934	0.00012024
105032465	2.1929	0.00070556
105043932	2.1927	0.0016464
105048278	2.1898	4.83e-10
105047551	2.1841	1.0373e-13
105060072	2.1812	0.0011164
105038936	2.1783	2.0254e-12
105049192	2.1766	0.0069251
105042502	2.1747	0.016392
105034154	2.1737	0.0047675
105055585	2.1735	0.00055703
105051777	2.1716	0.037291
105057332	2.1701	5.4162e-21
105061269	2.1688	6.9508e-10
105055537	2.1676	5.2243e-05
105059835	2.1665	0.03668
105035636	2.1641	0.0062134
105060341	2.1634	1.4781e-07
105055605	2.1626	2.0159e-09
105046896	2.1619	1.1698e-10
105054061	2.1609	4.5371e-08
105052160	2.1582	7.4275e-11
105056300	2.1573	0.015912
105044382	2.1553	0.00038094
105056781	2.1535	4.6162e-17
105057280	2.1525	0.0028323
105047700	2.1497	2.8762e-05
105032261	2.1471	0.049219
105039470	2.1464	0.00011257
105032741	2.1452	0.00027402
105048019	2.1437	6.886e-11
105046008	2.1425	1.4844e-05
105058998	2.1406	0.00074865
105034776	2.1388	2.29e-16
105039203	2.1378	0.00014023
105058143	2.1352	0.022447
105046816	2.1343	1.6244e-08
105057798	2.1329	1.4595e-09
105033633	2.1329	0.0010895
105048754	2.1317	6.1434e-08
105043359	2.1266	5.3167e-06
105056928	2.1209	2.0092e-05
105044935	2.1182	2.4324e-20
105047554	2.1136	0.00026049
105034739	2.1108	0.00065753
105057156	2.1098	3.6175e-07
105037902	2.1077	1.7701e-07
105057414	2.1064	0.010781
105051411	2.1044	0.00030726
105041315	2.1027	9.365e-08
105038591	2.1015	1.1419e-05
105042540	2.1013	0.0025705
105059391	2.1005	3.9495e-06
105055391	2.0988	0.00052767
105038042	2.0986	4.5112e-08
105042062	2.0982	0.033682
105037680	2.0942	4.134e-08
105033561	2.0925	1.5452e-18
105033307	2.0922	6.8103e-18
105037675	2.0902	5.819e-13
105048385	2.0901	2.7319e-16
105048140	2.0892	0.019549
105044979	2.089	0.007513
105032525	2.0874	2.353e-11
105040563	2.0869	1.4103e-15
105050171	2.0842	2.3102e-05
105054160	2.0804	5.4504e-09
105036710	2.0752	0.0024391
105051747	2.0729	6.7173e-05
105045028	2.0718	0.00026049
105039564	2.0696	4.3241e-06
105038230	2.0695	7.3811e-07
105053951	2.0685	1.2943e-10
105036356	2.0678	0.019565
105059288	2.0643	1.2937e-19
105050694	2.0597	2.0563e-09
105048637	2.0579	0.00028472
105050064	2.0525	5.6475e-15
105045758	2.0505	2.7832e-06
105032141	2.05	1.3958e-05
105042489	2.0491	5.9523e-05
105038333	2.0441	0.038751
105043426	2.0438	2.8618e-18
105059179	2.0416	0.012939
105060607	2.0392	0.011383
105046333	2.0387	0.00012694
105037778	2.037	0.0029639
105051670	2.0367	6.6492e-05
105045144	2.0349	0.0089422
105060359	2.0348	0.010409
105043381	2.0322	8.7476e-05
105050201	2.0317	1.7738e-10
105035033	2.0301	0.0059781
105058047	2.0288	6.2273e-18
105046345	2.0273	0.00040728
105047522	2.0273	0.010007
105059276	2.0263	4.3273e-08
105051874	2.026	5.7301e-11
105049129	2.0234	0.0071595
105044598	2.0211	0.00024286
105045540	2.0204	3.7251e-12
105055304	2.0202	9.3816e-09
105053721	2.0192	3.3504e-13
105049249	2.0183	3.5314e-09
105047989	2.0179	8.219e-08
105042280	2.0165	4.6205e-05
105056896	2.0162	2.1366e-17
105051058	2.0154	6.5374e-16
105038371	2.0153	0.015055
105059661	2.0133	6.149e-05
105038915	2.0115	0.0032882
105056978	2.0106	1.5883e-06
105048744	2.0103	3.4274e-05
105041896	2.0088	5.4994e-08
105045937	2.0087	2.9534e-14
105038497	2.0077	0.0033565
105034012	2.0056	1.3434e-17
105041773	2.0043	1.2867e-08
105056204	2.0022	3.7219e-06
105061370	2.0002	1.9986e-09
105057927	1.9987	0.0012347
105052943	1.9987	0.0042141
105045515	1.9986	0.00013817
105044766	1.9981	2.2657e-08
105041536	1.9968	0.031627
105059479	1.9951	2.8618e-18
105056987	1.9944	0.0071595
105059638	1.9922	0.0185
105056802	1.9882	7.8328e-15
105036167	1.9873	0.022886
105043299	1.9844	2.4035e-05
105033003	1.9839	0.0026333
105048045	1.9832	0.024885
105040618	1.982	0.034152
105049574	1.9817	1.5531e-11
105052141	1.981	0.0010938
105046281	1.9777	1.6969e-05
105044682	1.9737	1.0249e-13
105053877	1.9721	1.67e-08
105059785	1.9721	0.025013
105043326	1.972	1.421e-08
105043504	1.9713	1.2762e-08
105037462	1.9698	1.6025e-05
105050144	1.9685	6.1144e-05
105052508	1.967	5.6504e-05
105049190	1.9656	0.0098763
105033645	1.9651	0.00020608
105032498	1.9632	0.0048595
105059596	1.9607	0.00073512
105057876	1.9591	2.8762e-05
105053855	1.9573	0.00010963
105039116	1.9557	0.0023538
105042121	1.955	0.0001379
105044089	1.9547	0.0038445
105051224	1.9531	0.006402
105038336	1.953	8.6483e-05
105059566	1.9507	1.1367e-06
105045006	1.9484	0.004312
105038372	1.9478	0.00040854
105047511	1.9476	0.00073418
105057612	1.9463	0.008687
105054081	1.9462	0.046579
105041744	1.9456	0.00112
105036432	1.9449	1.649e-17
105061222	1.9427	6.7201e-12
105035523	1.942	0.020646
105042213	1.9419	1.1169e-10
105032223	1.9419	2.2718e-08
105038205	1.9403	1.484e-05
105042328	1.9402	9.9236e-17
105039533	1.9399	0.0018004
105041968	1.9388	1.3104e-06
105038495	1.9378	1.1959e-08
105057333	1.9373	3.9623e-05
105055417	1.9333	2.1961e-05
105034807	1.9313	8.3243e-12
105061046	1.9304	0.013187
105048622	1.9273	8.4842e-06
105041644	1.926	0.023981
105055436	1.9255	2.3723e-08
105054051	1.925	6.4647e-09
105052453	1.9243	5.0789e-05
105053073	1.9197	2.5667e-07
105054981	1.9185	6.5338e-12
105045957	1.9175	0.00018674
105058458	1.9163	8.0794e-05
105053089	1.9144	0.00020616
105047294	1.9144	0.010992
105037869	1.9117	1.4889e-09
105043574	1.9108	2.969e-13
105051000	1.9102	6.1817e-06
105043495	1.9095	0.0052237
105061240	1.9094	1.0918e-08
105033022	1.9077	4.4023e-12
105054159	1.9068	1.5882e-07
105059277	1.9066	1.5764e-16
105036450	1.9022	5.9896e-14
105044969	1.9016	0.013999
105057212	1.9011	0.0025828
105040143	1.8988	0.00049277
105053186	1.8985	0.0066186
105057329	1.8956	8.7139e-08
105058031	1.8947	0.014158
105051250	1.8945	0.023117
105057496	1.893	0.0012445
105049443	1.8922	5.6272e-12
105060236	1.8917	8.4662e-07
105053918	1.8885	2.9124e-10
105032756	1.8828	0.034843
105035148	1.8798	1.7655e-10
105034226	1.8791	0.013837
105035984	1.8775	0.00013755
105045719	1.8755	0.0080624
105056619	1.8742	2.8871e-15
105053735	1.8701	0.0015305
105048647	1.8696	2.5171e-06
105047274	1.8682	2.7495e-05
105037656	1.8665	5.7969e-16
105057297	1.8647	1.7965e-12
105044195	1.8638	3.655e-06
105053512	1.8632	0.00023973
105039584	1.8607	0.031175
105055750	1.8602	2.6201e-15
105050100	1.8599	0.0010463
105048747	1.8595	3.0384e-14
105054633	1.8588	2.479e-07
105041095	1.8588	0.00033477
105032626	1.856	0.028404
105060284	1.8559	7.2642e-16
105059578	1.8545	0.00012982
105050192	1.8513	2.9723e-06
105047243	1.8506	0.032738
105061032	1.8492	0.010195
105033786	1.8491	4.8203e-12
105048758	1.8483	0.015499
105054514	1.8472	0.035017
105058075	1.8438	9.1543e-05
105050762	1.8418	7.5118e-08
105058952	1.8378	1.6115e-07
105037938	1.8378	0.0026951
105038486	1.8375	1.6375e-08
105045272	1.8354	0.016204
105044767	1.8348	0.00086407
105031939	1.8328	0.00011959
105043646	1.8326	3.8226e-13
105050253	1.8315	1.5556e-08
105054566	1.8315	0.0076414
105032852	1.8296	1.0563e-06
105051382	1.8295	3.4175e-11
105045258	1.8251	0.027959
105056811	1.8235	0.0064009
105047489	1.822	8.2847e-10
105042854	1.8212	1.0728e-06
105053929	1.8211	0.01053
105046496	1.8198	0.0016203
105036392	1.8187	1.8329e-12
105037752	1.8173	0.004333
105044036	1.8166	4.7223e-11
105039777	1.8153	0.022916
105057780	1.8146	4.6645e-09
105048766	1.8143	0.013276
105038280	1.8131	0.028404
105032342	1.8122	1.0435e-06
105033876	1.8121	7.8151e-11
105050384	1.8108	5.3544e-13
105043397	1.809	1.9297e-08
105048548	1.8066	1.0523e-10
105044928	1.8051	0.0016499
105033882	1.804	3.3597e-06
105054199	1.8023	0.018176
105052562	1.8007	4.9339e-10
105038939	1.8001	6.1012e-12
105052242	1.7996	0.045147
105043302	1.7985	0.0014222
105040530	1.7948	0.00094835
105052296	1.794	5.0259e-12
105057003	1.7924	1.6006e-08
105039563	1.7912	2.5079e-13
105052081	1.7868	1.0921e-13
105055100	1.7865	0.00024717
105035604	1.7863	2.5203e-14
105048222	1.7836	0.0055226
105034743	1.7811	1.7923e-05
105040771	1.7807	0.0012865
105040479	1.7805	0.013785
105051572	1.7769	8.4671e-06
105054837	1.7766	1.4264e-11
105053697	1.7757	1.0095e-14
105058942	1.7756	2.6746e-10
105039038	1.7732	0.027959
105054582	1.7718	0.0016458
105041192	1.7716	0.0028041
105055574	1.7685	0.0029085
105039147	1.7667	0.0008707
105031981	1.7662	2.2016e-14
105037211	1.7654	6.6297e-10
105036536	1.7651	3.052e-07
105038393	1.7637	1.1534e-14
105060632	1.7629	3.1234e-05
105039248	1.7616	0.0032261
105060549	1.7577	3.7001e-08
105060163	1.7563	0.025329
105033364	1.7555	0.013001
105049082	1.7542	8.6836e-12
105046839	1.7542	0.015174
105039051	1.7541	6.941e-09
105060762	1.7539	1.8657e-05
105043278	1.7479	0.00061225
105034519	1.7468	1.441e-11
105058249	1.7466	0.00012587
105060228	1.7446	0.00016965
105054147	1.7445	0.0046743
105035089	1.744	3.9474e-08
105035096	1.7436	1.441e-11
105037886	1.7436	6.7053e-07
105052305	1.7429	2.5764e-07
105038288	1.7426	2.4871e-08
105034979	1.7415	1.5978e-05
105041412	1.7414	0.00014652
105053507	1.7413	0.028444
105054157	1.7397	9.7719e-10
105054218	1.7396	0.0089154
105056514	1.7382	1.4987e-07
105042040	1.7363	0.02882
105038323	1.7361	1.9215e-05
105047250	1.7332	1.393e-09
105052907	1.7316	0.00035565
105061083	1.7296	9.4989e-13
105058312	1.7286	3.3504e-13
105051625	1.7236	0.0010531
105040156	1.7224	5.9362e-12
105040317	1.7196	1.7649e-11
105047457	1.7196	9.3456e-09
105060104	1.7188	2.0287e-10
105042906	1.7181	3.3504e-13
105038651	1.7177	6.9826e-06
105047834	1.7138	9.403e-10
105039154	1.7132	7.719e-08
105052333	1.713	0.00071281
105059568	1.7128	9.8232e-07
105059071	1.7115	0.00014226
105032662	1.7113	0.046294
105049050	1.7112	0.00068383
105046265	1.7093	9.7394e-06
105049771	1.709	1.0266e-09
105055415	1.7077	6.5045e-05
105040161	1.7045	5.7163e-09
105044876	1.7045	4.9477e-08
105039374	1.7045	0.0032319
105049789	1.7045	0.0032359
105051752	1.7041	0.013528
105032220	1.7039	0.0073036
105049613	1.7033	0.035502
105044794	1.7028	0.00024634
105040523	1.7027	1.187e-12
105038955	1.7026	0.016418
105035775	1.7007	3.2278e-06
105048024	1.7003	4.3759e-08
105048687	1.6995	0.0040999
105052724	1.6961	1.6384e-08
105051941	1.6958	0.018768
105059756	1.6943	0.015617
105040897	1.6931	5.4504e-09
105036183	1.6922	9.7728e-07
105049770	1.6917	1.0662e-10
105040724	1.69	1.9566e-11
105049540	1.6885	2.3147e-09
105033630	1.6881	0.0493
105033083	1.6876	2.3174e-13
105041187	1.6871	1.0089e-10
105041996	1.6867	2.3312e-07
105052532	1.6854	0.011234
105053770	1.6843	3.1473e-13
105033353	1.6837	0.0038937
105047969	1.6821	4.8374e-06
105056230	1.6818	2.9474e-09
105040097	1.6818	0.0054247
105032382	1.6815	1.795e-10
105058426	1.681	0.025701
105040520	1.6802	0.011888
105051251	1.6795	6.4183e-05
105038327	1.6763	0.018279
105048068	1.6739	0.00099414
105044282	1.6709	1.0929e-07
105045368	1.6685	1.7649e-11
105057899	1.6684	0.00067915
105045718	1.6681	1.7986e-05
105043306	1.6678	0.0011957
105044565	1.6677	8.6073e-10
105047721	1.6672	0.00022931
105059758	1.6658	0.032006
105045981	1.6648	0.0040522
105046394	1.6644	6.4703e-10
105050242	1.6621	0.030834
105053707	1.6617	9.5951e-08
105032193	1.6617	2.0178e-06
105061191	1.6615	5.1878e-05
105033747	1.6613	7.5132e-11
105039605	1.6612	1.7168e-05
105045615	1.661	0.00020616
105034746	1.6604	0.00016334
105059360	1.6601	2.7437e-05
105039668	1.6595	7.3664e-09
105038457	1.6588	1.7815e-12
105049094	1.6583	0.011315
105033442	1.658	0.0062805
105052820	1.6579	0.0014663
105045229	1.653	5.0259e-12
105058285	1.6529	0.012322
105043917	1.6526	0.0024099
105054483	1.6522	0.021337
105043948	1.6506	0.011724
105043403	1.6503	8.6815e-06
105057097	1.6496	3.2148e-06
105033224	1.6491	0.019687
105032838	1.6447	0.0003044
105033023	1.6442	1.0936e-12
105052185	1.6432	1.7021e-05
105061194	1.6431	0.0023727
105039373	1.6417	3.6036e-06
105053221	1.6416	0.0088236
105034342	1.641	1.7765e-05
105058012	1.6376	0.014562
105054824	1.6375	1.4922e-11
105045215	1.6375	5.5448e-07
105050392	1.6369	0.016324
105032213	1.636	0.02157
105049657	1.6355	0.00028512
105041642	1.6346	1.8616e-05
105038788	1.6344	2.5149e-05
105034311	1.6342	1.3249e-12
105042410	1.6336	8.3218e-05
105057026	1.6323	0.0011792
105032826	1.6318	0.00011462
105043910	1.6311	0.00036222
105034150	1.6306	0.00091203
105053789	1.6285	0.024885
105039691	1.6266	6.2077e-09
105048517	1.6265	0.025076
105058510	1.6256	1.3619e-06
105050987	1.6256	2.8574e-06
105056222	1.6255	0.043129
105037993	1.6249	1.2113e-07
105032600	1.6248	0.00014127
105032151	1.623	0.0042625
105040973	1.6222	0.012741
105059109	1.6215	0.0082037
105055770	1.6213	4.5826e-05
105049947	1.6212	1.7482e-06
105059887	1.6211	1.1006e-07
105056537	1.6196	0.010873
105043362	1.6191	4.67e-05
105041203	1.6187	5.1268e-09
105045911	1.6184	2.8936e-08
105059354	1.6184	0.028319
105045696	1.6181	1.3622e-12
105057795	1.6154	2.1091e-08
105039465	1.6137	4.5229e-12
105035503	1.6134	0.018173
105061164	1.6132	9.6366e-05
105050566	1.612	0.018558
105052314	1.6115	2.8966e-06
105052830	1.6103	3.9604e-11
105038200	1.6098	2.9462e-07
105035841	1.6098	9.3383e-05
105045676	1.6083	1.0622e-06
105053881	1.608	0.00011451
105039410	1.6075	3.5111e-10
105060009	1.6071	0.0056684
105044755	1.6068	0.00049705
105033703	1.6066	9.5283e-08
105050569	1.6064	3.8924e-08
105036035	1.6059	2.0573e-10
105032388	1.6043	0.0073616
105057172	1.6037	0.00012322
105039316	1.6029	0.00014924
105040182	1.6004	1.3544e-10
105037220	1.5984	2.1709e-10
105052226	1.5968	1.308e-09
105032272	1.5963	3.3597e-06
105043497	1.594	0.014781
105048682	1.5934	0.0033449
105059087	1.5918	0.00010063
105053766	1.5912	2.0445e-08
105053099	1.5909	0.00026049
105054501	1.5908	5.0658e-05
105045805	1.5903	0.03786
105045177	1.5901	0.0054208
105042232	1.5887	0.048147
105033173	1.5882	2.7954e-05
105051661	1.5874	1.0928e-06
105042929	1.5871	1.1789e-08
105049872	1.5854	5.6117e-12
105038131	1.5853	0.0026061
105037653	1.5852	0.024359
105044241	1.5844	3.8064e-12
105038143	1.5832	8.648e-12
105056494	1.5824	0.00026293
105034461	1.5823	1.0465e-08
105034238	1.5814	0.00022519
105057307	1.5804	0.0014799
105055753	1.5791	6.8663e-10
105034981	1.5774	0.0010465
105059599	1.5757	2.0837e-08
105047619	1.5739	0.020043
105040109	1.5737	1.0525e-10
105044699	1.573	0.0056053
105047759	1.5729	1.6212e-05
105036839	1.5722	1.6639e-06
105056450	1.5713	0.00024717
105056996	1.5692	1.2478e-10
105047429	1.5688	0.044825
105037015	1.5685	5.5375e-08
105060547	1.568	1.7946e-07
105056671	1.5679	0.021958
105058503	1.5674	0.0031128
105034557	1.5666	0.0016978
105055636	1.5661	0.017734
105042655	1.566	1.0048e-11
105058320	1.5618	3.8909e-07
105037035	1.5618	0.00017848
105039566	1.5601	8.0048e-10
105052055	1.5596	0.036757
105052823	1.5584	0.001049
105034489	1.5572	2.038e-11
105039302	1.5572	0.0049223
105050081	1.556	0.0059736
105040519	1.5554	3.4229e-09
105053529	1.5554	1.1154e-05
105055227	1.5551	0.00015215
105060641	1.5546	1.5254e-08
105051798	1.5545	7.2787e-09
105039307	1.5526	0.021
105038684	1.5516	0.0084823
105036569	1.5502	2.7386e-10
105046626	1.5496	1.7813e-05
105040397	1.5491	1.0089e-10
105058440	1.5487	0.031123
105044044	1.5486	0.00023893
105049544	1.5483	1.1109e-06
105041506	1.5482	7.4531e-09
105059502	1.5477	0.0015642
105052936	1.5476	1.8763e-05
105059185	1.5467	5.367e-10
105061012	1.5464	4.546e-06
105047614	1.5458	2.7716e-11
105056972	1.5451	3.6523e-11
105051319	1.5446	8.6074e-10
105053377	1.5446	0.006198
105039916	1.5442	0.0046317
105050362	1.544	0.010315
105050200	1.5435	1.7888e-07
105058087	1.5435	0.04768
105041064	1.5426	0.0047775
105036165	1.542	9.2106e-08
105051309	1.5408	0.0012443
105050636	1.5406	0.00206
105040329	1.5403	0.037088
105048867	1.5401	1.8427e-10
105035512	1.5383	6.7285e-07
105033957	1.5378	6.113e-11
105060058	1.5376	2.0364e-05
105053181	1.5346	1.2153e-11
105043050	1.534	0.040475
105047003	1.5339	4.7341e-05
105058448	1.5334	0.003208
105051242	1.5331	1.5273e-07
105035784	1.5326	0.0072312
105051389	1.5326	0.036526
105032597	1.5325	1.0811e-09
105056311	1.5322	0.00043879
105056168	1.5313	0.0014581
105032189	1.5299	0.0109
105043347	1.5298	6.3491e-08
105058340	1.5297	0.0028784
105035350	1.5292	2.6299e-07
105047945	1.527	4.8291e-10
105043791	1.5268	0.0087412
105033717	1.5264	0.040524
105055342	1.5257	0.007054
105060364	1.5254	0.00065526
105039951	1.5251	0.015957
105056823	1.525	0.0068869
105058599	1.5236	5.9911e-09
105043463	1.5225	0.00017887
105058104	1.5224	0.0011052
105046418	1.5221	0.0079432
105053161	1.5197	1.5914e-05
105042913	1.5192	0.010731
105046255	1.5187	0.03668
105060052	1.5176	3.3022e-07
105040353	1.516	0.00067484
105046620	1.5154	9.0097e-05
105037657	1.5152	0.0010992
105045104	1.5149	0.00086407
105051428	1.5141	8.6899e-11
105041728	1.5119	1.1666e-09
105049701	1.5112	0.00071367
105035834	1.511	0.00037775
105052271	1.5106	4.0603e-08
105059689	1.5104	6.5586e-11
105056717	1.5099	0.0019494
105046425	1.5097	0.0011041
105057220	1.5091	0.0002313
105042746	1.5077	1.6049e-07
105057222	1.5076	1.7939e-07
105057836	1.5076	0.00070486
105035656	1.507	2.0618e-05
105044040	1.5067	6.0716e-08
105044896	1.5028	4.1304e-07
105041100	1.5016	2.8917e-09
105043913	1.5005	1.3016e-10
105043519	1.5005	2.1725e-10
105050097	1.4996	2.34e-07
105052375	1.4995	0.0053397
105038844	1.4955	1.8102e-07
105053585	1.4954	1.3562e-06
105040900	1.4953	1.215e-08
105047047	1.4953	1.6e-07
105052377	1.4953	7.9512e-07
105046401	1.4948	0.0030433
105045953	1.4929	2.5634e-10
105050094	1.4925	0.012075
105038492	1.4904	8.9003e-09
105035174	1.4878	5.2809e-05
105041622	1.4866	1.8089e-07
105034443	1.4859	1.1127e-07
105048115	1.4843	8.4277e-07
105046795	1.4842	0.0057283
105032793	1.4832	1.3049e-09
105051717	1.4822	7.0843e-07
105056324	1.482	6.2324e-08
105051538	1.4809	0.0002981
105033974	1.4789	0.00018746
105060116	1.4772	1.543e-05
105057926	1.4771	9.8505e-05
105037878	1.4754	0.034052
105040709	1.4749	5.4575e-05
105039699	1.4747	4.9072e-07
105043047	1.473	1.5818e-09
105059265	1.4717	2.8314e-10
105056317	1.4709	0.00061009
105052027	1.4708	6.4894e-07
105039517	1.4705	0.0013028
105033875	1.4704	0.0043711
105040943	1.4685	5.1232e-06
105038150	1.468	2.3896e-06
105052282	1.468	4.6488e-06
105049669	1.4679	0.00011253
105036044	1.4676	0.0013293
105041065	1.4672	4.605e-07
105043777	1.4671	7.2709e-10
105045660	1.4667	0.0017075
105034769	1.4653	0.00056832
105047983	1.4652	0.0010639
105054538	1.4638	3.8789e-08
105038225	1.4633	6.1508e-10
105044359	1.4632	1.2509e-08
105054855	1.4619	0.00021035
105041120	1.4619	0.004586
105051320	1.4618	6.2657e-09
105055728	1.4607	0.00024166
105045620	1.4606	0.00048307
105042674	1.4585	4.2424e-06
105054624	1.4575	6.0346e-05
105036600	1.4574	0.012289
105060728	1.4561	2.0962e-06
105051059	1.4559	6.1766e-07
105049350	1.4558	8.3006e-07
105044566	1.4553	0.00033957
105058064	1.4553	0.02051
105056784	1.4542	0.00011791
105047154	1.4532	1.8659e-08
105047376	1.453	0.0083498
105032598	1.4528	4.8446e-06
105059156	1.4512	1.7976e-07
105048884	1.4508	0.00014959
105060690	1.4504	0.0029687
105053804	1.4497	8.8166e-10
105056873	1.449	0.0059176
105058245	1.4485	1.9065e-07
105032321	1.4485	0.00070646
105049074	1.4467	0.046258
105042728	1.4459	0.015044
105054214	1.4457	1.6188e-05
105042538	1.4455	1.6399e-05
105047822	1.4449	1.3349e-08
105055484	1.4447	9.2056e-08
105051106	1.4443	2.6536e-08
105047534	1.4438	3.3499e-05
105061388	1.4436	9.9052e-10
105050359	1.4432	0.0085058
105060665	1.4428	7.1725e-05
105060026	1.4421	0.020398
105043512	1.442	0.0041224
105050747	1.4419	2.149e-06
105040764	1.4415	4.9747e-06
105047240	1.441	9.5627e-10
105060054	1.4394	5.5819e-07
105046770	1.4392	0.0006333
105034000	1.4362	5.0443e-09
105052588	1.4359	4.663e-07
105061551	1.4357	2.6011e-08
105037236	1.4356	6.4431e-09
105033976	1.4352	2.0586e-06
105043976	1.4349	5.9104e-10
105034451	1.4348	9.4506e-09
105051272	1.434	1.9302e-06
105054034	1.4336	1.8025e-09
105032039	1.4335	9.3719e-08
105040985	1.4328	0.020055
105047476	1.4324	2.7505e-06
105037153	1.4317	1.9688e-07
105058560	1.4295	0.0056647
105043853	1.429	0.0084385
105052217	1.4288	0.0066227
105046631	1.4287	1.3579e-08
105052519	1.4284	8.3487e-09
105036591	1.4277	0.02748
105047664	1.4265	0.016375
105035473	1.4245	2.9864e-08
105042770	1.424	7.1758e-10
105052428	1.4226	7.5915e-09
105054020	1.422	0.00049025
105051778	1.4207	0.0023626
105040762	1.4199	4.7661e-07
105046782	1.4189	3.3793e-09
105041167	1.4177	0.0011482
105035469	1.417	0.027776
105056800	1.4166	7.4531e-09
105052126	1.4164	8.2144e-09
105039874	1.4131	0.0015378
105045373	1.4126	0.047209
105040020	1.4123	1.7511e-05
105040482	1.4108	0.0022322
105050075	1.4101	0.010527
105052254	1.4097	0.048255
105051296	1.4089	2.9059e-05
105055899	1.4089	0.049493
105060437	1.4087	1.7077e-09
105032936	1.4087	5.2136e-05
105051249	1.4086	0.0014025
105053805	1.4067	2.2065e-06
105054652	1.4065	0.00024226
105052013	1.4063	1.3722e-09
105041759	1.4046	4.6972e-05
105050988	1.403	3.7841e-06
105034151	1.402	0.00024389
105047575	1.4011	5.3249e-06
105053243	1.4001	0.034542
105054099	1.3963	0.00026184
105052345	1.3962	1.5748e-07
105052161	1.3962	2.1564e-05
105037808	1.3956	8.8729e-05
105043355	1.394	0.0090488
105040948	1.3933	4.2856e-07
105032588	1.3927	1.4881e-05
105036712	1.3905	4.7071e-05
105053433	1.39	2.0237e-07
105058321	1.3891	0.014921
105033821	1.389	0.0049186
105045562	1.3885	4.7429e-09
105040165	1.3881	0.0011193
105033640	1.3872	4.5953e-06
105044948	1.3871	1.3485e-08
105058485	1.387	1.5898e-06
105037405	1.3864	0.003694
105055709	1.3845	1.2904e-08
105037705	1.3845	0.041413
105060678	1.3842	0.044097
105036018	1.3835	0.0019232
105049595	1.3804	7.6936e-08
105050459	1.379	4.8436e-08
105051074	1.379	0.0046027
105060824	1.3789	1.709e-08
105034022	1.3785	5.0086e-06
105052049	1.3781	0.0013093
105054077	1.3775	0.014911
105035253	1.3771	0.00025563
105044758	1.3762	8.251e-06
105052675	1.3758	6.9134e-05
105060500	1.3751	1.054e-05
105060999	1.3747	0.0051194
105047855	1.3743	3.456e-08
105044269	1.3732	0.0010055
105054143	1.3731	7.0196e-06
105038978	1.3728	0.0020316
105034087	1.3722	9.3045e-06
105043318	1.3717	6.2165e-09
105046592	1.3707	9.1044e-05
105054726	1.3704	1.4174e-08
105045646	1.3685	4.0948e-07
105055143	1.3656	0.0050331
105033582	1.3654	2.3101e-07
105048039	1.3645	0.00011357
105043255	1.3643	0.0047203
105046949	1.3641	3.6167e-07
105040971	1.3634	0.0081514
105034264	1.3631	4.7602e-07
105041261	1.3624	0.0059259
105037301	1.3623	2.7927e-05
105056716	1.3622	0.0011248
105053846	1.3617	2.3407e-06
105058237	1.3615	5.9703e-09
105048267	1.3614	6.4949e-07
105054831	1.361	0.024044
105038767	1.3609	3.6967e-07
105038643	1.3605	0.00060299
105056650	1.3591	1.1964e-08
105047074	1.3585	0.00043325
105044978	1.3568	0.023018
105050457	1.3567	0.019121
105035926	1.3552	7.2146e-06
105055687	1.3544	4.6775e-08
105043735	1.3543	0.0022707
105047541	1.3533	3.6972e-05
105046073	1.353	0.00016575
105050176	1.3516	0.0035775
105032432	1.3511	0.0010203
105047236	1.349	1.5254e-08
105053359	1.3488	0.0072214
105054940	1.3483	0.00084638
105039887	1.3481	3.317e-06
105057582	1.3469	3.1522e-07
105039062	1.3465	3.4439e-07
105058389	1.3465	2.8284e-06
105052113	1.3461	3.3829e-07
105057289	1.3458	6.3491e-08
105054529	1.3456	0.0012924
105048988	1.3433	1.1921e-08
105045228	1.3426	0.035267
105040761	1.3424	4.5783e-08
105043590	1.3423	3.3075e-08
105038335	1.3418	1.2771e-08
105055013	1.3416	0.0021149
105052358	1.3412	4.0645e-07
105051883	1.3402	5.5038e-09
105060032	1.3399	0.0011836
105042018	1.3396	2.8568e-06
105051768	1.3383	0.0006743
105043440	1.3382	3.052e-07
105056195	1.3378	0.00017897
105051384	1.3368	6.3499e-05
105055398	1.3336	2.3907e-06
105050311	1.333	9.8505e-05
105051393	1.3328	1.956e-07
105032725	1.3323	0.00019721
105048343	1.3318	2.4431e-06
105038009	1.3316	0.0057841
105060347	1.3312	1.2762e-05
105032415	1.3308	1.8214e-08
105054735	1.3288	6.1369e-07
105051852	1.3285	0.027021
105052231	1.3262	0.00068175
105045755	1.3253	2.9558e-07
105040215	1.3246	0.024455
105042552	1.3236	7.0103e-07
105042507	1.3232	0.00068482
105052980	1.3222	0.00037363
105038837	1.3213	7.3121e-07
105037876	1.3208	1.0496e-05
105056564	1.3196	6.699e-07
105050375	1.319	0.01914
105038674	1.3188	0.0032609
105041845	1.3181	0.00011167
105050768	1.3177	0.03232
105037928	1.3175	0.043001
105038738	1.3168	2.9896e-05
105039019	1.316	0.032523
105047160	1.3159	1.3916e-08
105038775	1.3152	1.5853e-07
105041849	1.3144	0.013078
105045691	1.3142	2.1712e-06
105043104	1.314	0.0016045
105047077	1.3139	0.020646
105050047	1.3138	0.0078545
105041897	1.3137	1.6805e-06
105036609	1.3133	0.00032723
105044163	1.3123	3.5431e-07
105039100	1.3121	0.0094833
105050307	1.3116	0.0016133
105054212	1.3111	0.024085
105050789	1.311	0.0016858
105039317	1.3104	0.014937
105055911	1.3096	0.0026155
105054706	1.3093	0.0011559
105054467	1.3086	8.1002e-06
105041313	1.3083	9.9767e-05
105043971	1.3079	0.037306
105045464	1.3075	0.00053515
105059531	1.307	5.6097e-05
105058103	1.3069	0.047492
105040956	1.3068	0.001849
105051015	1.306	0.0030618
105047188	1.3054	0.023415
105045195	1.3048	7.2086e-07
105055515	1.3031	0.0019102
105044400	1.3029	1.815e-07
105046981	1.3024	0.025377
105056527	1.3015	1.9831e-06
105058869	1.3009	0.00042958
105055597	1.3002	1.5181e-07
105036149	1.2991	3.6957e-07
105050096	1.2977	6.0315e-07
105059695	1.2976	2.3011e-07
105054861	1.2975	9.365e-08
105035853	1.2967	0.00049755
105059817	1.2967	0.016465
105050358	1.2944	3.588e-07
105040045	1.2941	0.00049705
105038216	1.2941	0.043613
105059485	1.294	0.0056737
105037013	1.2939	3.8546e-05
105039113	1.2919	1.3105e-06
105046569	1.2909	0.00011678
105052797	1.2908	0.0001201
105047835	1.2908	0.024063
105053479	1.2905	0.032526
105059764	1.2896	4.6362e-06
105059348	1.2894	0.00018388
105047023	1.2893	0.0027911
105048866	1.2888	0.0071694
105053773	1.2886	0.00024041
105045158	1.2874	1.0941e-06
105048008	1.2855	9.7248e-05
105036313	1.2852	1.6257e-07
105050654	1.285	1.7608e-07
105037093	1.2844	1.6164e-05
105048765	1.2841	5.8329e-07
105035349	1.2837	0.0011308
105039274	1.2828	4.4457e-08
105060020	1.2826	0.00015046
105058773	1.2822	1.7707e-05
105034483	1.2815	8.6008e-06
105032694	1.2815	0.013436
105058498	1.2811	0.010782
105040639	1.2806	0.010527
105044028	1.2802	0.033951
105047157	1.28	0.010192
105048646	1.2796	0.0014275
105035839	1.2795	0.0054611
105054431	1.279	5.0725e-08
105046259	1.2787	5.7351e-08
105053948	1.2785	1.0089e-06
105054056	1.2775	9.794e-05
105043414	1.2773	1.3336e-05
105057517	1.2764	4.6452e-08
105059343	1.2754	1.1026e-07
105044465	1.2752	1.8032e-06
105041894	1.2748	3.1755e-07
105050039	1.2748	0.0092061
105034737	1.2748	0.011578
105054008	1.2743	6.7053e-07
105041398	1.274	0.022645
105042450	1.2737	2.316e-06
105050207	1.2718	2.6553e-05
105035449	1.2712	1.8277e-07
105036317	1.2712	1.2277e-06
105035666	1.2705	1.5344e-05
105036062	1.2684	1.0206e-06
105033998	1.2675	0.0078764
105055256	1.2669	1.8907e-07
105039184	1.2659	0.019764
105052591	1.2656	2.1507e-07
105043396	1.2652	1.5151e-07
105035776	1.2647	0.0034655
105051764	1.2604	2.2062e-06
105048022	1.2601	9.1292e-08
105051104	1.2598	4.9744e-07
105039176	1.2596	0.0038353
105053917	1.259	0.00019622
105045631	1.2582	0.00034814
105047972	1.2582	0.012289
105036539	1.2574	0.02442
105048356	1.2552	1.1086e-05
105051063	1.2551	0.0034366
105040264	1.2548	2.8591e-06
105058569	1.2545	5.975e-06
105061467	1.253	0.015051
105050838	1.2523	0.001178
105057980	1.2523	0.0022644
105048934	1.2516	1.8502e-06
105055066	1.25	0.0010068
105045376	1.2497	1.1127e-07
105052892	1.2495	1.1047e-06
105044642	1.2494	0.00058418
105047380	1.2453	1.1627e-05
105043755	1.245	8.2065e-07
105037005	1.2442	2.2062e-06
105060330	1.244	1.7237e-05
105050441	1.2438	0.00035659
105057584	1.2424	0.0043106
105036817	1.2416	0.00044592
105034240	1.2402	0.0055189
105059140	1.2398	0.00025118
105052184	1.2394	0.01511
105041019	1.2393	9.0311e-06
105051052	1.2389	0.00058035
105055361	1.2379	5.3125e-06
105037295	1.2374	0.00025514
105053065	1.2362	2.5134e-07
105037555	1.2354	0.00018439
105054921	1.2347	2.0099e-06
105047327	1.2336	7.0942e-05
105052310	1.2334	0.00015568
105040644	1.2333	0.039304
105038870	1.231	0.020845
105042567	1.2307	0.005562
105048724	1.2305	6.9234e-07
105043588	1.2305	1.4251e-06
105046285	1.2295	1.7442e-07
105054185	1.2295	5.2411e-05
105048659	1.2294	2.0804e-05
105033408	1.228	0.010457
105033413	1.2278	1.1965e-05
105040817	1.2273	1.6358e-05
105042815	1.2269	0.00080103
105050316	1.2254	1.1143e-06
105040732	1.2254	9.0326e-05
105054217	1.2236	0.00112
105031969	1.2227	1.6077e-06
105053410	1.2198	0.00065526
105041067	1.219	3.7009e-07
105045061	1.2188	0.00025138
105035477	1.2186	1.0089e-06
105036034	1.2186	8.251e-06
105048460	1.2184	0.040921
105033489	1.2179	8.8793e-05
105054219	1.2168	0.00023991
105042688	1.216	5.3131e-05
105058558	1.2155	0.0062608
105059484	1.2152	4.2328e-07
105034542	1.2145	6.9645e-05
105052308	1.2142	0.031808
105046872	1.214	0.0055449
105035016	1.2135	1.6458e-06
105034910	1.2129	9.0273e-05
105060504	1.2124	0.047795
105043526	1.2114	0.04729
105034978	1.2112	6.3166e-05
105044847	1.2109	0.0054055
105033138	1.2099	0.00067836
105044283	1.2093	2.3505e-07
105043979	1.209	0.00063432
105042733	1.2089	2.888e-07
105045257	1.2084	0.041892
105036849	1.2076	0.017499
105033188	1.2074	0.002522
105048260	1.2073	0.0208
105048053	1.2065	1.2188e-06
105053106	1.2056	0.0015074
105046304	1.205	3.2454e-06
105043583	1.2046	3.22e-07
105055408	1.2046	0.00036644
105036154	1.2045	1.6555e-06
105055354	1.2042	0.027238
105058764	1.2037	3.557e-06
105053388	1.2034	0.0081432
105059001	1.2031	8.5634e-06
105032661	1.2028	4.0908e-05
105050154	1.2026	0.0022162
105058625	1.2019	0.0042403
105048899	1.2018	1.6241e-06
105060569	1.2003	0.00084031
105039867	1.1998	0.026426
105054172	1.1991	2.5761e-06
105050571	1.1988	1.0312e-06
105055010	1.1983	0.0010024
105051365	1.1968	3.0628e-07
105041153	1.1965	7.5529e-05
105042250	1.1949	0.012926
105044478	1.1947	0.034776
105049817	1.1943	2.4316e-06
105051720	1.1931	3.8537e-07
105058355	1.1922	3.3379e-06
105052272	1.1922	0.0014742
105035942	1.1921	4.663e-07
105047398	1.1921	3.763e-05
105047423	1.192	0.02352
105058974	1.1915	0.0034032
105042244	1.1913	2.0178e-06
105049836	1.1899	0.03501
105054751	1.1896	7.1794e-06
105058053	1.1891	0.00042933
105042272	1.189	1.308e-06
105054262	1.189	0.005929
105047599	1.1882	0.02376
105032471	1.1874	1.4746e-05
105058444	1.1874	0.007084
105034816	1.1867	8.673e-05
105056151	1.1846	2.182e-05
105048088	1.1844	2.2226e-06
105039592	1.1841	0.0079179
105045572	1.1821	0.0072497
105043079	1.1811	0.010638
105057665	1.1804	5.3725e-06
105048097	1.1803	0.010527
105034564	1.1801	8.6525e-05
105059377	1.18	0.00040913
105057036	1.1794	3.8841e-06
105048149	1.1794	7.253e-05
105043631	1.1787	5.9887e-07
105049765	1.1777	0.0034401
105047770	1.1776	1.9501e-06
105037203	1.1771	9.2652e-05
105053192	1.1766	8.9805e-06
105046637	1.1763	0.0042392
105036306	1.1728	1.3593e-06
105059926	1.1725	0.00027063
105043969	1.1714	1.7923e-05
105037629	1.1702	0.00039538
105043378	1.1697	0.0086577
105055201	1.1696	0.0017877
105052847	1.1689	6.8629e-06
105049794	1.1688	9.754e-07
105054182	1.1682	0.00076665
105040905	1.1682	0.0016428
105045752	1.1674	0.00057679
105054176	1.1668	3.0316e-06
105050817	1.1665	0.0022322
105032397	1.1649	2.3907e-06
105039861	1.1649	1.4732e-05
105061005	1.1648	9.3308e-07
105035646	1.1642	3.557e-06
105052074	1.1639	1.1266e-06
105049733	1.1632	0.0044717
105032855	1.1631	0.00011002
105048315	1.1624	0.00036053
105060858	1.1619	0.017652
105035206	1.1612	1.3449e-06
105044156	1.1611	0.039331
105043254	1.161	9.3158e-07
105033399	1.1608	1.8001e-06
105035087	1.1606	0.0076781
105048052	1.1603	0.013525
105036097	1.1598	0.0031179
105038027	1.1597	0.0013118
105039265	1.1596	7.65e-06
105041385	1.1589	0.00089562
105047248	1.1587	0.00060414
105060190	1.1585	0.0090401
105041730	1.1582	0.0014277
105034679	1.1576	2.4353e-05
105052178	1.1575	1.2586e-06
105034407	1.1574	3.3354e-05
105050346	1.1571	3.3379e-06
105047431	1.1568	2.5988e-05
105053840	1.1559	0.00010676
105041694	1.1555	0.0013974
105058526	1.1555	0.0023905
105046191	1.155	1.7707e-05
105059446	1.1538	0.00015358
105035058	1.1523	0.00023619
105041074	1.1515	1.6764e-06
105038938	1.1508	2.877e-06
105056614	1.1508	0.024063
105054693	1.1503	0.0003533
105056005	1.1501	1.2914e-06
105035084	1.1492	0.0031222
105045185	1.1485	2.4896e-06
105053214	1.1485	0.0028281
105046756	1.1467	0.00026674
105044521	1.1465	0.00023991
105057781	1.1463	0.030855
105032391	1.1454	2.542e-05
105038740	1.1452	4.2424e-06
105042696	1.145	1.0285e-05
105034554	1.1441	4.9926e-06
105055275	1.1436	0.03284
105043068	1.1424	0.0010974
105034192	1.1421	4.6488e-06
105052636	1.1417	8.9649e-06
105058110	1.1407	0.0029298
105041714	1.1392	6.0597e-05
105040689	1.1387	0.00010565
105050475	1.1383	1.9432e-05
105037154	1.1382	0.00063496
105058174	1.1379	3.2722e-06
105046517	1.1377	2.3082e-05
105056936	1.1376	2.5387e-06
105046280	1.1373	1.9159e-06
105038832	1.1372	9.8245e-06
105051548	1.1361	2.0261e-06
105033756	1.1359	4.8234e-06
105050819	1.134	0.0048528
105058427	1.1337	0.007884
105058678	1.1336	0.0013773
105058032	1.1329	0.006061
105032101	1.1321	0.027382
105058134	1.1308	1.5854e-06
105033283	1.1306	0.015419
105040616	1.128	1.3479e-06
105035805	1.1277	0.00087325
105047425	1.1256	4.2572e-06
105048480	1.1253	0.047773
105049792	1.1227	6.773e-06
105044045	1.1224	0.0074776
105057705	1.1222	3.321e-06
105053938	1.1219	4.596e-05
105055567	1.1218	0.0022039
[truncated: 1,098 more rows]

## Sheet: DEGs Waterlogging
Table S1(c) Differentially expressed genes (DEGs) between waterlogging treated and control samples
Gene ID	Log2FC	padj
105046841	13.18	5.1391e-09
105046866	10.586	1.3994e-09
105037173	10.219	1.3605e-07
105037521	9.7179	3.1785e-08
105049085	9.1696	1.2481e-24
105032992	8.6333	1.924e-45
105056761	7.8064	1.2821e-17
105061242	7.6526	0.0090913
105059333	7.3244	2.7755e-07
105041695	7.3144	1.9599e-51
105055962	6.915	0.0010848
105054150	6.5865	2.3338e-46
105037078	6.5075	1.3846e-06
105034637	6.3203	1.8182e-18
105058987	6.2088	1.6329e-23
105038949	5.9551	6.6881e-05
105054362	5.8886	1.798e-07
105035002	5.8794	3.7136e-08
105047290	5.8763	7.2362e-09
105057259	5.8453	3.6136e-49
105039094	5.7923	7.5948e-08
105046893	5.7088	0.00031355
105043387	5.7013	6.1411e-08
105051040	5.6862	2.1649e-63
105057113	5.6822	8.0875e-28
105035527	5.6491	3.3724e-16
105048244	5.6426	2.8753e-07
105056421	5.5685	0.0015427
105049464	5.5639	0.0013915
105049790	5.5409	5.1733e-07
105052929	5.5361	0.00053225
105033708	5.5298	2.6251e-31
105057001	5.5238	0.00108
105049188	5.4759	8.0226e-12
105037245	5.4329	0.0021365
105044577	5.4025	2.4543e-29
105033988	5.3858	3.4971e-27
105033989	5.3721	1.1453e-25
105037881	5.3689	7.0285e-14
105055856	5.3686	3.6317e-06
105056794	5.3528	8.8378e-17
105056846	5.3281	3.5265e-06
105038311	5.3132	0.00054688
105056946	5.3088	4.7327e-55
105040206	5.2977	1.2718e-44
105047312	5.2969	3.0517e-38
105058243	5.2307	1.0383e-46
105047564	5.1789	2.4588e-22
105045032	5.164	0.00013299
105037481	5.0882	2.3792e-26
105054146	5.0478	6.1289e-63
105034279	5.046	2.1649e-63
105042625	5.0362	0.00018499
105034198	5.0359	0.042587
105054588	4.9554	7.536e-11
105034244	4.9476	3.0348e-24
105045379	4.9099	5.8267e-18
105055386	4.8938	1.7919e-06
105039008	4.8786	6.1037e-05
105047494	4.867	0.0001105
105055581	4.861	2.0238e-15
105045663	4.8301	3.5003e-05
105035748	4.8206	2.6918e-09
105049193	4.8192	0.0095863
105052389	4.8092	1.2484e-05
105035641	4.8026	8.5179e-05
105048873	4.7972	4.0911e-05
105042868	4.7606	1.3449e-18
105043386	4.7311	1.1195e-18
105048400	4.7281	0.035418
105053434	4.7276	2.2225e-08
105060890	4.7219	1.7555e-52
105033394	4.7188	8.7627e-14
105048220	4.6838	1.4634e-06
105043296	4.6528	3.4048e-49
105047195	4.6493	1.679e-05
105041060	4.6472	0.03
105042101	4.633	7.069e-23
105046269	4.5501	0.022173
105032994	4.5493	5.3201e-07
105037567	4.5216	3.4319e-07
105057120	4.5148	0.0029726
105050255	4.495	4.8227e-15
105042430	4.481	1.4444e-56
105057794	4.467	2.0232e-08
105035363	4.4454	3.9379e-07
105059334	4.4394	1.9492e-24
105033255	4.4341	2.0701e-19
105047441	4.4182	0.049686
105033878	4.4179	1.1931e-08
105041628	4.4089	0.038449
105051602	4.406	0.019643
105052677	4.3799	9.278e-08
105049816	4.3779	0.0069952
105053852	4.3681	3.3062e-10
105046783	4.3673	0.033757
105048398	4.3591	4.1414e-08
105042221	4.3539	0.00014009
105058356	4.3529	8.7395e-11
105058052	4.3449	2.057e-33
105045281	4.3324	0.005567
105039114	4.3296	4.4146e-46
105041160	4.3249	0.00030289
105038469	4.312	0.027336
105051783	4.3025	2.0287e-22
105051963	4.3015	3.4794e-37
105042635	4.2992	2.6326e-40
105033192	4.2774	0.00021951
105036973	4.2578	5.9292e-10
105047853	4.2439	2.209e-53
105050824	4.2276	0.0094079
105059622	4.2258	6.5699e-09
105051039	4.2131	7.8118e-10
105053187	4.212	3.2097e-09
105049536	4.2088	2.1577e-51
105036621	4.1976	0.0085745
105035505	4.1932	0.017528
105041643	4.1815	0.049004
105051762	4.1752	0.012687
105054250	4.1633	0.0112
105033645	4.1555	1.9854e-06
105043339	4.1477	2.2654e-51
105036491	4.146	5.5967e-10
105033424	4.1256	0.042048
105038193	4.1227	7.6646e-10
105047675	4.0672	5.3616e-23
105034598	4.0534	3.5313e-41
105040010	4.0455	5.3637e-12
105045196	4.0352	5.3856e-05
105059227	4.0352	0.0023051
105058965	4.0321	2.614e-45
105045664	4.0222	3.2087e-49
105052366	4.0039	0.01489
105052255	3.9915	4.6114e-05
105038366	3.9864	3.8075e-30
105036928	3.9639	1.4833e-11
105041807	3.9569	2.4511e-45
105055677	3.9521	3.2397e-12
105047182	3.9508	2.4587e-33
105043595	3.9389	0.0011049
105047729	3.9329	7.6931e-15
105044339	3.9329	8.2421e-06
105033496	3.9183	1.1276e-06
105041571	3.9058	6.1286e-05
105057053	3.8752	1.1208e-07
105036668	3.8679	3.0046e-09
105057353	3.8224	0.044681
105048783	3.82	0.0049158
105052277	3.8041	3.1026e-27
105046826	3.8041	3.6343e-15
105045853	3.7982	0.00012912
105032389	3.7919	2.7491e-12
105049787	3.7918	1.6846e-31
105047887	3.7897	1.7848e-11
105033427	3.7821	0.0012058
105046976	3.7784	5.3238e-14
105037254	3.7778	1.2915e-43
105048554	3.7764	2.0697e-21
105032745	3.772	4.1332e-14
105055003	3.7702	0.0064571
105036666	3.7558	0.00045904
105044900	3.7503	3.897e-12
105032507	3.7441	7.9752e-12
105045888	3.7413	0.0027468
105033933	3.7407	7.0426e-05
105059530	3.7131	0.03066
105050935	3.7075	2.4324e-08
105048615	3.6982	4.8557e-10
105050621	3.6883	8.0875e-28
105057209	3.6862	0.030564
105060899	3.6847	9.3171e-07
105046434	3.6737	2.5382e-14
105051890	3.6586	9.5156e-07
105050826	3.6458	0.00054251
105036887	3.6258	1.1546e-08
105056728	3.621	0.016084
105041862	3.6182	0.00022587
105049111	3.6179	0.0065086
105061462	3.614	2.63e-26
105052052	3.604	0.0024364
105042501	3.582	6.0925e-25
105050940	3.5773	0.031731
105058729	3.559	9.9931e-32
105036785	3.5545	0.012703
105035475	3.5517	9.8258e-13
105033244	3.549	3.3877e-37
105040986	3.5462	7.0375e-30
105050253	3.5433	9.8744e-08
105052883	3.5333	0.000611
105054714	3.5323	1.3263e-23
105039787	3.5284	0.034228
105042066	3.5195	0.01134
105060327	3.5134	0.010319
105052000	3.5105	4.03e-23
105046436	3.4969	1.2146e-05
105039890	3.4969	0.00043003
105054614	3.4856	1.2839e-17
105037373	3.4807	5.9979e-32
105037477	3.4756	0.011085
105052670	3.4687	0.0011434
105037987	3.4645	0.00028383
105032915	3.4587	0.014019
105061033	3.457	4.5989e-09
105044840	3.4545	5.9979e-32
105040451	3.4494	3.2846e-12
105060505	3.4462	0.00093446
105034848	3.4387	0.0025246
105056495	3.4202	1.4214e-10
105049718	3.4191	3.3493e-10
105040767	3.4159	6.5246e-11
105042540	3.4151	4.8023e-06
105048571	3.4148	1.0784e-09
105046940	3.4088	1.0296e-34
105055179	3.4086	0.019728
105037902	3.4056	0.0005857
105033288	3.4051	8.5839e-25
105044610	3.4015	1.6247e-35
105059286	3.3984	7.5839e-31
105033859	3.3962	1.9237e-12
105038349	3.3856	6.5579e-36
105032071	3.3842	5.9294e-07
105045675	3.3816	2.0987e-25
105039334	3.3682	5.4639e-21
105044742	3.3672	1.8741e-35
105040217	3.3563	7.6944e-07
105037839	3.3547	1.8426e-16
105034654	3.3502	5.9361e-06
105052058	3.3458	1.4746e-19
105053820	3.3428	0.018742
105053451	3.3387	5.9493e-05
105050625	3.3382	1.0472e-08
105044596	3.3371	3.9168e-35
105039486	3.3332	2.3908e-27
105033133	3.3311	3.5909e-28
105060948	3.327	2.3762e-11
105058607	3.3118	5.0054e-17
105050470	3.3113	1.8933e-15
105042583	3.2965	3.1853e-33
105047174	3.287	0.0079598
105045883	3.2863	4.3548e-05
105044355	3.2789	1.7055e-17
105048963	3.2758	8.5625e-08
105045009	3.2757	0.035432
105049645	3.2718	6.68e-10
105034344	3.2673	7.7783e-07
105053164	3.2629	0.00010572
105032097	3.2585	2.8541e-25
105056959	3.2524	2.3463e-18
105046060	3.2522	0.017237
105043961	3.2404	4.7857e-08
105045749	3.2278	0.019877
105050967	3.2204	4.6203e-33
105040466	3.2139	1.9021e-09
105056078	3.2126	1.3818e-07
105037454	3.2073	1.3022e-07
105044291	3.1879	3.8211e-15
105039404	3.1841	0.0018927
105039860	3.1827	7.4676e-26
105054024	3.1822	5.0041e-18
105050398	3.1816	2.7757e-26
105053284	3.1813	2.414e-18
105038625	3.1743	8.8917e-08
105055637	3.1653	0.023023
105050437	3.165	8.3153e-10
105048443	3.1638	3.6067e-19
105034449	3.1605	0.0076813
105040720	3.1602	1.1004e-28
105053877	3.1391	0.0020391
105037682	3.1299	1.1249e-16
105050917	3.1297	1.2014e-10
105040230	3.1272	0.00052231
105038629	3.1233	4.684e-20
105038010	3.1189	0.00015337
105041068	3.1175	1.8694e-11
105048778	3.1115	0.00030214
105035915	3.1082	2.706e-10
105055957	3.1082	0.00080799
105032220	3.1054	0.04414
105038466	3.1037	2.7886e-17
105049884	3.1018	1.042e-09
105048079	3.1002	2.4829e-05
105032566	3.0973	0.00070507
105050382	3.097	2.0328e-12
105038549	3.0932	5.4627e-08
105045465	3.0913	0.0071753
105046002	3.0907	1.6832e-05
105058998	3.0898	2.2388e-26
105058509	3.0671	0.0080349
105053390	3.0648	1.5468e-17
105044664	3.0642	7.4271e-18
105058234	3.0642	0.045269
105058031	3.0613	0.024471
105048608	3.0595	2.1295e-15
105048754	3.0594	0.001078
105043314	3.0516	1.6305e-29
105055799	3.0515	0.00020176
105038190	3.0503	3.1467e-10
105058402	3.0473	0.0024812
105041935	3.035	8.375e-10
105054859	3.0318	0.00046982
105045921	3.0317	8.8367e-16
105056574	3.0304	0.0066426
105042502	3.0281	7.2819e-06
105057928	3.0253	1.9826e-12
105041260	3.0241	0.0017649
105058492	3.0227	1.9191e-15
105060691	3.0211	6.5165e-10
105040707	3.0191	1.7921e-05
105039351	3.0152	6.839e-22
105055232	3.0148	2.1465e-10
105036433	3.0146	0.00047157
105036896	3.0139	4.5487e-23
105048606	3.0122	2.6567e-12
105032802	3.0091	4.7224e-14
105055860	3.0078	1.3443e-24
105045154	3.0075	2.8728e-14
105033495	3.0074	9.7245e-22
105036005	3.005	0.00054298
105044311	3.0008	1.2782e-20
105058610	2.9955	1.409e-26
105034087	2.9919	1.2684e-05
105040520	2.9875	6.5246e-11
105060575	2.987	6.3371e-20
105059620	2.9825	7.4264e-07
105051062	2.9812	0.020179
105047985	2.9679	2.2097e-10
105061441	2.9671	0.0069394
105040518	2.9664	0.00018955
105055642	2.966	2.1797e-08
105060956	2.957	6.7676e-15
105056575	2.957	0.011957
105051448	2.953	1.2162e-26
105048265	2.946	2.5847e-07
105043840	2.9436	5.5572e-07
105042891	2.9422	0.045679
105060542	2.9387	1.6663e-24
105036278	2.9338	2.4888e-06
105056921	2.9315	0.0059525
105057447	2.926	2.3107e-06
105048019	2.9238	1.1233e-27
105041258	2.9204	5.8321e-12
105042035	2.9194	1.6786e-05
105054514	2.9178	6.0518e-07
105050331	2.9138	3.3477e-14
105059288	2.9111	3.8883e-17
105043204	2.9107	4.2734e-28
105037298	2.9069	0.001354
105060568	2.9058	3.0666e-11
105058608	2.9014	3.6746e-05
105054029	2.9001	0.00070637
105033428	2.8995	0.0034745
105057697	2.8993	9.3094e-28
105036332	2.8976	0.0062677
105041492	2.8947	0.00060645
105060822	2.8937	2.5955e-23
105041252	2.8913	0.0017155
105045783	2.8888	0.011265
105049019	2.8868	8.419e-05
105032085	2.8855	4.0877e-05
105032570	2.8819	0.032525
105038559	2.8802	0.00069579
105040920	2.8719	0.031879
105055537	2.8705	3.2309e-15
105034183	2.8682	1.8915e-08
105032465	2.8658	0.0074925
105052533	2.8652	5.4844e-11
105032413	2.861	0.00038461
105057748	2.8586	5.9799e-19
105054258	2.8583	2.2385e-10
105058164	2.8553	1.3487e-06
105061153	2.8524	1.5071e-05
105049189	2.8406	0.00069454
105040116	2.8395	1.306e-19
105042404	2.8343	1.4593e-07
105032735	2.8286	0.00027532
105037778	2.8225	0.0016654
105047013	2.8187	2.4043e-16
105047849	2.8182	4.2814e-20
105050143	2.8153	0.007146
105032675	2.815	0.0021416
105038887	2.8138	7.7345e-07
105058104	2.8132	2.9095e-24
105044769	2.8093	1.2987e-20
105060044	2.8074	0.045617
105032087	2.8061	9.9955e-07
105060854	2.8045	0.045877
105055519	2.797	0.0024995
105036995	2.7943	3.413e-23
105036020	2.7896	0.0091719
105038936	2.7886	7.4949e-25
105044841	2.7838	0.00038513
105045922	2.7779	1.7163e-05
105047520	2.7713	5.8555e-18
105055545	2.7689	0.032365
105043625	2.7606	7.2671e-17
105049273	2.7606	0.00011216
105055602	2.7582	3.2372e-05
105052135	2.7557	2.0805e-05
105040221	2.7536	0.020037
105053222	2.748	3.013e-09
105039372	2.7447	0.0021907
105054167	2.7333	0.0088337
105042040	2.7301	1.5817e-05
105041116	2.7278	4.1411e-06
105037318	2.7217	0.014842
105052242	2.7196	0.022609
105043827	2.7154	0.044608
105050758	2.7115	0.0002718
105047522	2.7099	0.00011393
105036778	2.7086	1.6251e-08
105041017	2.706	6.1395e-12
105054568	2.7048	3.0631e-07
105055554	2.7047	2.1571e-14
105035460	2.7045	7.8628e-09
105034966	2.7042	5.0745e-07
105058472	2.704	1.0077e-10
105058845	2.702	2.4421e-06
105052523	2.6977	1.1896e-14
105056603	2.693	1.6591e-18
105049368	2.6891	0.00023538
105043612	2.6885	2.1064e-24
105034753	2.6869	3.8704e-19
105059597	2.6865	1.5683e-18
105050361	2.6784	0.0010477
105039795	2.677	3.8764e-21
105037935	2.6752	9.33e-15
105051814	2.6726	3.8211e-15
105054608	2.6699	2.9394e-12
105046003	2.6682	9.3132e-17
105050478	2.6666	7.2328e-18
105057098	2.6666	0.0048442
105045615	2.6625	5.9071e-08
105037988	2.6614	0.0014927
105043294	2.6588	7.5316e-11
105039201	2.6574	0.0012137
105053658	2.6552	1.1171e-19
105050545	2.6535	5.3112e-15
105047868	2.6525	1.7376e-23
105061129	2.6495	7.8432e-10
105056551	2.6476	0.017908
105059835	2.6446	0.0050961
105047588	2.6361	0.041029
105038774	2.6348	0.0047635
105040793	2.6339	0.0054668
105059687	2.6335	3.36e-05
105057189	2.6273	2.9633e-18
105060489	2.6264	3.209e-07
105037653	2.6237	8.6143e-06
105058204	2.6221	0.0043879
105054100	2.6197	0.00022044
105056990	2.6188	2.5348e-05
105057639	2.6184	1.3406e-16
105059566	2.613	4.5268e-11
105047382	2.6115	0.00013067
105032996	2.6069	0.028064
105060364	2.6066	9.721e-11
105048619	2.6028	6.6846e-05
105048744	2.6008	1.2157e-06
105052160	2.5998	4.453e-06
105059192	2.5962	0.015092
105046345	2.5918	9.2751e-16
105034776	2.5913	1.8658e-08
105038428	2.5885	3.6329e-09
105042945	2.5881	1.1098e-12
105039551	2.587	4.0601e-07
105038141	2.5868	6.2765e-23
105032835	2.5863	0.0052961
105057231	2.5805	4.0324e-17
105043516	2.5799	5.1868e-10
105061028	2.5799	0.025487
105053018	2.5735	0.00048865
105047755	2.5695	2.4627e-13
105043741	2.5682	0.0079957
105060506	2.565	0.0041651
105047554	2.5622	6.195e-06
105047057	2.56	1.7785e-11
105034012	2.5552	2.548e-18
105033022	2.553	4.0745e-06
105043601	2.5525	0.0097124
105053291	2.552	1.6125e-10
105057026	2.5494	3.8386e-14
105056283	2.5488	0.0062814
105056320	2.5421	1.6547e-06
105044089	2.5414	0.0027824
105041432	2.5407	0.023845
105055034	2.5404	0.032816
105047989	2.538	8.0536e-11
105051247	2.538	1.3215e-07
105046587	2.5368	0.0067983
105047418	2.5322	0.00080949
105036551	2.5303	1.655e-16
105057091	2.5261	6.3249e-17
105047106	2.5249	9.2787e-19
105046142	2.5244	1.1195e-18
105056384	2.5201	4.7175e-20
105052943	2.5179	0.0055578
105044382	2.5171	1.5642e-18
105047754	2.5167	1.0656e-07
105055524	2.5121	0.019536
105045943	2.508	0.0058893
105043455	2.5044	2.0881e-06
105034931	2.5022	1.1409e-14
105046252	2.5013	1.5459e-21
105052202	2.5004	1.2473e-14
105033635	2.4998	0.00044887
105042947	2.498	4.6811e-08
105051983	2.4945	0.00094414
105055417	2.4914	4.2891e-08
105046806	2.4901	0.0092973
105045221	2.4887	0.00016281
105047375	2.4846	0.043706
105047888	2.4816	4.7535e-07
105038470	2.4807	1.7597e-06
105034059	2.4757	0.027169
105040232	2.4755	0.015001
105041168	2.4713	1.5587e-07
105057332	2.4691	5.2732e-05
105044212	2.4686	1.5949e-16
105042067	2.4685	0.0053724
105032796	2.4661	1.2169e-12
105047948	2.4644	9.3661e-15
105055851	2.4642	0.00043696
105044358	2.4638	1.6975e-20
105050762	2.4633	1.306e-19
105058047	2.4602	2.7521e-05
105039028	2.4559	1.0648e-09
105040718	2.4491	2.5244e-05
105032741	2.4489	7.215e-14
105058702	2.4419	1.6724e-14
105033256	2.4397	1.9466e-08
105044685	2.4397	1.1884e-07
105059503	2.4381	0.037077
105037183	2.4365	3.7199e-19
105038042	2.4359	3.1394e-15
105060335	2.4304	0.0013853
105050450	2.4255	0.00038171
105052279	2.4253	5.9294e-07
105055053	2.4228	0.00022804
105055415	2.4221	7.2118e-09
105052724	2.4216	0.013336
105060699	2.4211	0.0015731
105051813	2.4209	1.5929e-08
105053389	2.4179	2.9811e-18
105058103	2.4018	0.00042314
105034557	2.4009	1.2315e-07
105046802	2.3979	6.4444e-07
105052562	2.3946	3.3488e-18
105035740	2.3917	4.1718e-08
105047696	2.3911	0.010788
105053089	2.3876	1.9332e-12
105059832	2.3869	8.7507e-19
105037704	2.3864	0.012365
105056718	2.3861	8.8582e-06
105033882	2.3846	0.00016626
105061084	2.3795	0.010784
105038205	2.378	1.0504e-16
105037405	2.3779	0.0014898
105057490	2.3764	4.3487e-06
105047700	2.3756	1.4477e-15
105050111	2.3732	0.021839
105060420	2.3697	2.1882e-05
105054157	2.369	7.4443e-13
105037062	2.3621	2.8273e-11
105056317	2.3618	3.8379e-09
105054127	2.3566	2.5926e-14
105040771	2.3549	9.5296e-11
105049669	2.3459	0.006545
105059109	2.3458	4.1951e-08
105035338	2.3448	7.4443e-13
105049431	2.3429	0.026132
105050144	2.3425	1.6591e-18
105061370	2.3387	0.0002095
105050064	2.3386	1.5613e-15
105032658	2.3379	0.00058829
105061547	2.3318	0.0017451
105044036	2.3311	8.7796e-06
105051752	2.3306	1.6547e-06
105049276	2.3289	0.00061458
105048264	2.3272	0.00020682
105049742	2.3242	1.2346e-12
105047061	2.3239	6.7642e-10
105053432	2.3229	1.4196e-10
105033554	2.3213	1.3235e-12
105054061	2.3208	8.2484e-19
105038940	2.3193	1.3118e-13
105046425	2.3153	1.1265e-14
105038495	2.3101	1.8475e-15
105046896	2.3078	5.9537e-18
105050094	2.3077	0.0015901
105044947	2.307	1.6655e-16
105047274	2.307	0.00024182
105038249	2.3059	1.1628e-14
105033633	2.3019	4.4326e-17
105045832	2.301	0.010915
105057329	2.3002	1.2668e-08
105048758	2.3002	1.3268e-05
105050829	2.2991	0.011318
105051112	2.2954	1.9831e-05
105038927	2.2914	8.5261e-08
105040738	2.2898	5.4674e-05
105052453	2.2898	0.0023727
105051941	2.2896	0.00033163
105054566	2.2892	0.00056975
105047489	2.2873	0.00024136
105035841	2.2861	2.8648e-07
105033078	2.2832	0.00015151
105036591	2.2812	8.2536e-08
105040393	2.2796	0.00043611
105038972	2.2795	1.128e-06
105057927	2.2771	2.2494e-10
105042023	2.2721	2.2999e-12
105048517	2.2697	0.00049488
105045902	2.2694	3.4402e-18
105034526	2.2686	7.0354e-11
105060607	2.2622	0.00055264
105042328	2.2609	1.4027e-17
105056573	2.2561	2.8057e-12
105056536	2.2542	8.4842e-18
105046855	2.2542	0.0081356
105050183	2.254	2.699e-17
105038715	2.2525	0.014511
105039951	2.2511	0.00040585
105032525	2.2498	6.769e-05
105053881	2.247	1.4055e-05
105049443	2.2469	0.00056277
105035194	2.2456	4.7136e-05
105032079	2.2454	0.0016404
105059276	2.2453	1.9436e-08
105038195	2.24	7.5848e-11
105036527	2.2397	2.6276e-07
105039203	2.2389	0.00031204
105048731	2.2381	6.4705e-16
105036450	2.2351	8.9233e-06
105053410	2.2349	0.00028809
105050243	2.2336	0.00091881
105053099	2.2329	8.6677e-08
105061032	2.2316	6.7606e-07
105052141	2.2273	2.1594e-08
105044187	2.2269	3.8689e-05
105043359	2.2223	3.8446e-05
105045104	2.221	6.725e-16
105035222	2.2206	1.5632e-17
105050201	2.219	1.5231e-12
105041773	2.2177	1.8869e-16
105057496	2.2166	9.9615e-07
105051000	2.2164	4.4419e-06
105049249	2.2153	3.9295e-09
105042708	2.2142	2.3716e-05
105060930	2.2136	1.8603e-07
105034443	2.2127	6.608e-14
105055275	2.2046	0.0082332
105056473	2.2025	0.0010352
105038142	2.2006	1.5968e-12
105035584	2.2	0.00086662
105047969	2.1997	0.0052798
105037675	2.1982	7.0018e-10
105056619	2.198	0.00057513
105033561	2.1979	4.565e-16
105042913	2.1976	7.8962e-05
105053821	2.1975	5.7081e-07
105052081	2.1968	7.1694e-06
105044699	2.1962	6.9555e-15
105040992	2.1935	4.7237e-05
105051057	2.1922	8.9019e-05
105048874	2.1918	1.6305e-05
105059666	2.1913	0.00068088
105058149	2.1904	0.0035827
105038131	2.1872	2.3609e-09
105046839	2.1855	4.2534e-14
105041441	2.1848	0.0023342
105053273	2.1813	1.785e-10
105052450	2.1808	5.8217e-10
105054199	2.1803	1.8443e-10
105042707	2.1778	1.5873e-14
105051779	2.1736	3.9008e-09
105048766	2.1725	0.0033189
105046816	2.1703	4.3041e-15
105040539	2.1694	0.00015292
105045718	2.1687	8.7015e-09
105046795	2.1684	0.010106
105032600	2.1672	0.0025894
105031939	2.1657	8.2957e-06
105046300	2.1655	5.2749e-11
105051341	2.1617	0.00015489
105034519	2.1608	3.5688e-14
105047250	2.1597	2.2624e-12
105058249	2.159	2.3969e-06
105048647	2.1563	0.010463
105055392	2.1556	0.011523
105051528	2.1552	3.0706e-06
105036569	2.1546	2.5928e-06
105059568	2.15	7.8628e-09
105033356	2.1475	0.00036129
105060549	2.1474	1.1621e-15
105038915	2.144	6.3983e-10
105053721	2.1438	5.4753e-12
105057156	2.1427	2.6628e-06
105051798	2.1424	6.1314e-09
105049545	2.142	3.368e-10
105046176	2.1376	1.1761e-06
105061240	2.1373	4.6188e-13
105035604	2.1373	3.7102e-07
105041398	2.1324	0.00042484
105053697	2.1307	5.5039e-10
105060504	2.1306	5.4896e-09
105042121	2.129	9.3306e-11
105033307	2.1238	4.2521e-11
105051670	2.1231	0.00017824
105055934	2.1219	0.00021845
105048278	2.1218	2.0642e-07
105052271	2.1187	5.5822e-13
105054198	2.1183	1.3437e-14
105057502	2.1149	1.0734e-07
105054160	2.1115	2.6152e-11
105037326	2.1114	0.0012067
105050685	2.1112	0.0023225
105033799	2.1095	0.037407
105050286	2.1071	3.7275e-13
105049434	2.1063	1.1992e-07
105036631	2.1055	3.4367e-09
105054117	2.1021	2.082e-12
105032193	2.1017	5.9047e-11
105038230	2.101	0.0004645
105038336	2.1009	0.0037895
105049770	2.1008	1.3431e-06
105042280	2.0999	0.015147
105042017	2.0989	4.4904e-15
105033885	2.0976	7.9469e-07
105037493	2.0969	6.6225e-05
105039893	2.0964	0.002926
105037925	2.0963	0.00012286
105043326	2.0959	0.0004737
105060845	2.094	0.0002541
105052254	2.0927	0.00063489
105042097	2.0919	0.0003568
105047941	2.0874	4.7325e-12
105046865	2.0846	0.00078911
105036566	2.0844	0.00099107
105040787	2.0837	1.5266e-12
105040240	2.0831	1.7848e-11
105048747	2.0826	4.1632e-10
105048351	2.0822	0.0064905
105032349	2.0815	0.022466
105038143	2.0803	8.6983e-15
105053918	2.0793	9.1136e-10
105047968	2.0779	0.00093514
105058952	2.0778	6.2135e-08
105061192	2.0742	8.5918e-05
105051411	2.0742	0.0018927
105048687	2.074	4.8262e-05
105059047	2.0731	3.3795e-15
105034113	2.0723	0.00082329
105054902	2.0709	2.1016e-08
105053379	2.0687	1.0128e-05
105038955	2.0643	0.003347
105033957	2.0606	7.0672e-05
105053770	2.0561	1.1543e-05
105037372	2.0559	8.7655e-06
105039564	2.0556	5.6552e-05
105052980	2.0554	0.00099639
105052358	2.054	2.069e-09
105058398	2.0529	4.1426e-05
105035833	2.0521	5.9796e-14
105059661	2.0518	1.1896e-14
105059850	2.0516	0.024905
105038393	2.0515	0.00096549
105054623	2.0511	3.8676e-06
105035174	2.0499	0.03972
105057187	2.0498	0.0036063
105049872	2.0457	8.8331e-08
105043504	2.0444	5.6255e-08
105038455	2.0429	0.0017995
105039567	2.0424	0.049395
105054582	2.0421	4.2891e-08
105037462	2.0408	0.00076119
105033023	2.0398	4.2067e-13
105049050	2.0396	5.9906e-05
105047885	2.0378	0.0026369
105047629	2.0371	0.0086626
105053221	2.0346	0.00073839
105039874	2.0345	0.00093631
105046265	2.0339	2.4924e-06
105037869	2.0328	2.7427e-08
105033173	2.0268	2.1494e-06
105035089	2.0247	1.5231e-12
105038288	2.0243	1.8125e-09
105044896	2.024	1.5825e-10
105038486	2.0236	1.9888e-13
105054106	2.0229	0.0032907
105051572	2.0227	3.8349e-13
105051538	2.022	0.0025551
105031931	2.0207	0.0072499
105049540	2.0205	1.1332e-14
105053804	2.0204	8.3836e-06
105044565	2.0188	0.00077157
105040056	2.0167	5.7793e-06
105034740	2.0164	6.0337e-12
105036710	2.0149	1.034e-05
105043959	2.0137	0.0013792
105033956	2.0121	0.011701
105033703	2.0098	2.9393e-06
105057654	2.0094	4.285e-14
105034743	2.0092	1.1276e-06
105060104	2.0063	1.9344e-07
105042538	2.006	3.997e-08
105053170	2.0054	5.9349e-12
105035656	2.0051	8.4356e-05
105056168	2.0048	1.0823e-06
105044767	2.0044	3.7157e-05
105041095	2.0041	7.4415e-09
105052333	2.001	4.7245e-09
105037680	1.9994	1.5102e-11
105045153	1.9951	3.7319e-07
105057836	1.9934	9.2175e-05
105055770	1.9924	7.3043e-07
105044906	1.9912	3.1591e-07
105037752	1.9879	0.00025292
105051251	1.9876	1.7106e-08
105051428	1.9875	1.044e-11
105048140	1.9875	2.8178e-09
105060678	1.9873	0.0012621
105054624	1.9868	2.8333e-12
105043278	1.9818	0.0013555
105033003	1.9798	3.8141e-08
105033259	1.9778	0.0056621
105057778	1.9777	0.00052995
105057795	1.9767	1.6148e-05
105055354	1.9754	4.17e-05
105039410	1.9743	1.3299e-05
105041423	1.9707	0.00015151
105050176	1.9687	1.4335e-12
105033747	1.967	3.4762e-08
105047074	1.9667	1.63e-07
105034746	1.9664	4.0973e-09
105060700	1.964	0.0053323
105034068	1.9634	0.0038274
105053520	1.9604	0.0004898
105045368	1.959	2.1435e-07
105032039	1.9589	7.354e-05
105038457	1.9581	1.3666e-13
105051063	1.9554	1.028e-12
105060547	1.9549	9.7026e-06
105046569	1.9547	2.3362e-11
105057333	1.9536	6.142e-13
105052558	1.9532	4.2834e-07
105058241	1.9531	3.5579e-05
105046008	1.9527	6.4838e-09
105048120	1.9516	0.0014373
105034238	1.9493	0.00038323
105040161	1.9491	7.7306e-05
105056284	1.948	0.00016604
105041187	1.9437	2.2417e-11
105042410	1.9411	2.3221e-12
105053512	1.9408	1.7551e-12
105055224	1.9406	1.3929e-11
105055304	1.9402	0.00057843
105041448	1.9393	0.00032899
105047376	1.9386	2.6154e-09
105054732	1.9384	0.0096448
105054741	1.934	0.034566
105042628	1.9332	1.5359e-06
105037220	1.9332	3.0783e-05
105034807	1.9323	1.0821e-08
105044195	1.9318	2.0692e-10
105038200	1.9315	1.095e-13
105055490	1.9283	0.0032998
105048548	1.9273	6.2678e-07
105038591	1.9268	7.0865e-06
105041203	1.9264	4.0176e-10
105040764	1.9232	1.1473e-08
105043512	1.9229	1.921e-07
105044682	1.9227	4.0235e-05
105041259	1.9215	0.02304
105044194	1.9211	0.010741
105059360	1.9198	3.9407e-09
105046394	1.9188	5.8956e-06
105043487	1.9177	1.9491e-06
105051874	1.9146	2.8639e-11
105033901	1.9141	1.6653e-05
105060714	1.9138	0.0029327
105055227	1.9137	1.9826e-12
105057926	1.9122	2.5175e-05
105036952	1.9115	0.0028087
105059140	1.9114	1.7436e-08
105039517	1.9107	3.8307e-11
105051320	1.9094	2.6242e-06
105050694	1.9063	2.4456e-10
105049771	1.9063	0.00060122
105044163	1.9034	1.6047e-12
105052278	1.9031	5.9071e-08
105048267	1.9029	9.2987e-07
105039077	1.9027	0.0045314
105047077	1.9022	8.0443e-08
105032882	1.9018	5.0584e-06
105038944	1.9005	0.019536
105054431	1.8999	6.2939e-13
105047872	1.8999	3.2201e-10
105042746	1.8991	0.00013808
105060437	1.8972	1.9145e-05
105033534	1.8963	0.0025448
105038939	1.8947	5.1977e-07
105039668	1.8933	5.3919e-06
105049574	1.8915	0.00019088
105035926	1.8903	7.1067e-09
105041315	1.8899	0.0011594
105060293	1.8881	0.0011364
105043299	1.8881	0.0070245
105046823	1.8869	4.1507e-11
105039699	1.8858	3.6035e-05
105048253	1.8852	0.00069579
105042070	1.8844	0.0037355
105060284	1.8843	1.5554e-08
105059502	1.8842	1.831e-06
105036562	1.8842	0.013685
105051717	1.884	8.8264e-05
105052830	1.8837	0.00083688
105037301	1.8826	2.8763e-09
105044241	1.8817	4.2339e-13
105057261	1.8811	2.64e-05
105058012	1.8802	0.0074438
105041120	1.8787	0.0046356
105060665	1.8785	1.1605e-11
105059391	1.8784	8.9661e-06
105053529	1.8772	0.0012746
105040020	1.8764	6.8534e-06
105047047	1.8754	1.4776e-08
105058832	1.8751	0.032416
105047575	1.8738	6.4956e-09
105053951	1.8736	0.00051568
105047992	1.8732	0.0035841
105040709	1.8725	1.0698e-12
105036593	1.8722	9.9141e-08
105056450	1.8722	1.8875e-07
105032756	1.8717	0.0002282
105046949	1.8713	7.9091e-11
105052027	1.8699	7.8184e-09
105054147	1.8677	0.041621
105046631	1.8662	1.2688e-11
105046082	1.8658	1.6486e-12
105050988	1.8646	5.4239e-10
105051242	1.8644	3.233e-07
105043593	1.8641	4.2357e-10
105036183	1.8623	0.00013236
105036432	1.862	1.089e-12
105052054	1.8613	0.039029
105044040	1.8596	7.8958e-10
105047534	1.8584	4.2307e-12
105056800	1.858	7.1463e-12
105034163	1.8566	0.00016795
105057429	1.8548	0.00042346
105060153	1.8542	4.3585e-07
105045229	1.8527	5.8409e-10
105056996	1.8526	5.5458e-08
105046532	1.8521	6.7333e-05
105050747	1.8513	1.3976e-08
105050192	1.851	4.4876e-05
105048622	1.8487	0.0056778
105040523	1.8478	0.00058755
105056527	1.8472	1.3153e-05
105036392	1.8466	4.5999e-10
105053773	1.8456	6.7653e-05
105034806	1.8446	0.00075414
105031976	1.8438	1.3446e-09
105050242	1.8432	0.016908
105061012	1.8429	6.7103e-11
105033025	1.8423	0.00080251
105041642	1.8403	1.6139e-11
105046561	1.8401	2.4948e-08
105060690	1.8399	0.002778
105053805	1.8395	0.0016644
105047834	1.8341	4.6839e-09
105056222	1.8329	0.033463
105048387	1.8313	0.0054578
105054824	1.8312	6.379e-08
105032498	1.8309	0.0015918
105056978	1.8283	1.4942e-08
105034935	1.826	0.010873
105037236	1.8258	3.7968e-10
105040156	1.8252	1.4831e-10
105038844	1.8242	1.7434e-12
105055143	1.8235	0.00035717
105036277	1.8234	8.6129e-05
105056006	1.8232	9.9925e-07
105039184	1.8228	0.020036
105054585	1.8227	5.3821e-07
105052055	1.8211	0.016313
105055753	1.8203	0.00010376
105060058	1.8196	8.2536e-08
105055645	1.8177	2.3828e-11
105040848	1.8166	2.7169e-11
105038027	1.8161	0.044418
105046517	1.8158	0.0017579
105034000	1.8144	0.00080709
105055678	1.8142	0.016652
105041013	1.8139	0.01839
105054467	1.8135	1.2016e-07
105055912	1.8132	0.040083
105052532	1.8131	0.011946
105044465	1.8056	0.0011843
105038370	1.8046	1.4768e-08
105056204	1.8045	7.9891e-10
105036536	1.8035	3.6949e-11
105045540	1.8016	1.936e-07
105045562	1.8004	1.3015e-11
105052296	1.8003	8.0678e-11
105058526	1.8003	2.1891e-06
105040143	1.7998	1.0852e-07
105050875	1.7992	0.029496
105060341	1.7985	0.019716
105051944	1.7981	4.7677e-08
105052161	1.7972	1.3692e-06
105040650	1.7968	1.2349e-05
105032414	1.7965	1.3961e-07
105044052	1.7963	9.411e-12
105042416	1.7939	0.00054744
105046518	1.7939	0.010474
105040956	1.7935	0.00012788
105055687	1.7927	1.7449e-09
105052377	1.7923	1.9431e-09
105060236	1.7913	1.1097e-11
105039465	1.7912	0.00014944
105035096	1.7911	6.8159e-08
105047188	1.7902	3.4271e-09
105032195	1.79	0.033704
105046981	1.7868	1.2911e-07
105059099	1.7867	7.1693e-06
105053614	1.7863	2.9425e-05
105040582	1.7859	5.9047e-11
105040900	1.7859	8.8232e-10
105059087	1.7849	1.5316e-11
105040397	1.7849	1.9335e-07
105039533	1.7836	2.8299e-05
105059265	1.7831	1.839e-08
105035252	1.782	0.036665
105055391	1.7816	0.019133
105044282	1.7815	3.8555e-07
105046368	1.7815	5.7335e-06
105040334	1.78	0.0144
105047551	1.779	1.3627e-05
105060641	1.7788	0.00034213
105040762	1.7787	2.2013e-11
105039604	1.7768	0.018307
105037656	1.7744	0.00010572
105053634	1.774	2.518e-06
105044969	1.7718	0.0020715
105047822	1.7715	4.7855e-11
105055750	1.7712	7.0623e-11
105041100	1.7704	5.7308e-10
105051106	1.7695	5.7335e-06
105051625	1.7691	6.6766e-11
105054981	1.7687	1.9177e-05
105036600	1.7652	0.01582
105047155	1.7636	1.2016e-07
105035253	1.7636	1.5323e-07
105060347	1.7631	5.3755e-08
105059689	1.7621	1.2798e-09
105034542	1.761	2.5668e-08
105035086	1.761	0.0051502
105043976	1.7599	0.00055461
12079453	1.7589	0.021178
105034150	1.7559	2.6685e-09
105046782	1.7546	9.1543e-05
105047151	1.7543	1.6061e-11
105056514	1.753	1.8841e-10
105038305	1.7523	1.3481e-05
105039248	1.7491	5.8051e-11
105040381	1.7488	0.028689
105059479	1.7486	4.0066e-08
105054201	1.7475	0.027368
105041506	1.7424	5.0879e-09
105054837	1.7419	4.0217e-11
105044598	1.7398	0.011578
105054020	1.7397	0.0058166
105055013	1.7386	1.8841e-10
105039139	1.7386	0.004728
105057100	1.738	0.017433
105043255	1.7373	7.6623e-07
105059480	1.7347	1.5236e-09
105048068	1.7346	2.7816e-11
105039584	1.7342	2.3049e-06
105048614	1.7341	0.00011826
105040182	1.7339	6.5286e-10
105058389	1.7339	0.00048466
105044367	1.7335	0.0020864
105052126	1.7313	0.00034525
105040731	1.7298	0.030345
105050039	1.7294	2.8094e-08
105043403	1.7289	7.7386e-10
105055010	1.7286	3.7157e-05
105035560	1.7269	0.0015903
105049947	1.7266	4.8881e-06
105039470	1.7266	0.019973
105057003	1.7252	1.6908e-06
105058485	1.7218	0.0015862
105034679	1.7204	0.00022612
105032677	1.7199	0.026706
105045272	1.7194	8.419e-05
105043306	1.7185	3.1695e-10
105053243	1.718	5.0593e-05
105032432	1.7177	9.9109e-06
105042232	1.7158	0.044132
105051104	1.7149	6.3575e-07
105042552	1.7147	2.5194e-09
105054044	1.7145	0.012556
105040109	1.7142	8.6615e-10
105043104	1.7129	0.0013539
105032321	1.712	3.857e-11
105056289	1.711	0.0011206
105044948	1.7105	3.6674e-10
105032272	1.7101	0.00046679
105047236	1.7078	1.5978e-10
105057582	1.7072	3.4356e-06
105047855	1.7061	9.208e-10
105058448	1.7055	1.2214e-06
105051384	1.7054	1.616e-05
105060762	1.7054	0.02916
105037272	1.7046	0.0029726
105046401	1.7045	0.0014143
105054706	1.7032	5.4674e-05
105043735	1.7025	0.0064468
105034151	1.7021	1.9704e-09
105042235	1.7007	3.3169e-08
105042655	1.6995	0.00079344
105040689	1.6972	2.96e-08
105039147	1.697	0.0064533
105051322	1.6955	0.027119
105043913	1.6937	1.3664e-10
105056904	1.6918	0.0010898
105040129	1.6903	0.015571
105050096	1.6891	0.0072055
105059459	1.6885	0.036487
105038651	1.6878	0.00012477
105058599	1.6863	4.3597e-10
105040770	1.6858	0.015752
105039852	1.6851	0.0015494
105048988	1.6849	3.2863e-05
105048934	1.6847	8.1535e-05
105034264	1.6835	1.0235e-08
105043172	1.6828	0.045998
105058032	1.6822	3.2698e-09
105054051	1.6818	0.015342
105032298	1.6813	0.010914
105043519	1.6788	0.00023538
105040985	1.6781	0.0020703
105044916	1.678	2.4166e-09
105032588	1.6774	2.2877e-05
105033408	1.675	1.4865e-06
105036630	1.6742	5.6999e-05
105032826	1.6741	3.5225e-08
105032510	1.674	0.00026738
105041412	1.6737	0.0015248
105049082	1.6733	9.9615e-07
105058940	1.6733	0.027108
105043631	1.673	0.0005748
105040971	1.6715	9.0651e-07
105049595	1.6704	1.3169e-08
105045911	1.669	7.3949e-05
105058558	1.6687	1.3435e-07
105045376	1.6665	0.0012067
105038225	1.6662	1.772e-08
105043755	1.6657	6.0002e-06
105053161	1.6637	0.00063843
105058776	1.6625	0.0069809
105041897	1.6612	5.1794e-08
105056972	1.6598	6.1885e-10
105037211	1.6597	9.928e-09
105033985	1.6585	1.9894e-07
105054212	1.6532	0.00016516
105050553	1.6501	0.036665
105055899	1.6488	0.034725
105059531	1.6476	4.2324e-06
105048867	1.6463	0.00038838
105048008	1.6462	7.3495e-07
105058312	1.6457	2.3729e-09
105032388	1.6451	0.0112
105060052	1.6446	7.5827e-07
105056588	1.6446	9.794e-07
105042814	1.6441	0.00015593
105054008	1.6425	0.0045116
105045373	1.6425	0.02243
105051015	1.6421	1.3821e-07
105050384	1.6416	3.1061e-08
105058245	1.6416	0.011148
105054633	1.6414	5.281e-05
105048115	1.6395	0.00037732
105053855	1.6393	2.5743e-06
105056559	1.6382	9.8667e-08
105036149	1.6377	0.024158
105031981	1.6376	5.3359e-10
105039861	1.6375	1.6371e-08
105035595	1.6373	0.00032139
105038492	1.6367	1.3537e-08
105032597	1.6364	1.0351e-08
105057780	1.6352	1.3927e-07
105049350	1.6346	3.7726e-08
105034022	1.6346	0.002778
105038767	1.6337	1.1446e-05
105056802	1.6303	8.8331e-08
105054089	1.6296	3.1796e-07
105045195	1.6288	2.3756e-06
105044017	1.6273	6.2184e-06
105048106	1.6269	1.9531e-08
105043583	1.6255	4.5192e-05
105060667	1.6248	0.035492
105055361	1.6242	1.0817e-07
105032034	1.6233	2.6142e-05
105042244	1.621	2.9792e-09
105055484	1.6208	0.00017251
105035324	1.6201	0.045926
105039274	1.6191	2.8451e-05
105035016	1.6178	1.3706e-08
105050100	1.6173	1.7163e-05
105060084	1.6159	6.8409e-05
105048682	1.6157	0.00054709
105035512	1.6154	0.00010502
105042239	1.6154	0.00011854
105032278	1.6151	0.00026219
105032342	1.6142	9.6199e-09
105046259	1.6135	1.5814e-05
105051603	1.6132	0.0041369
105042567	1.6126	0.0011784
105047721	1.6122	0.0071321
105047043	1.6114	2.422e-09
105042733	1.6111	0.00055217
105043189	1.6105	2.9344e-05
105037565	1.6086	5.5183e-07
105056650	1.6067	1.8803e-09
105035449	1.6062	1.1179e-09
105058075	1.6061	0.0048695
105053735	1.6059	0.025652
105053181	1.605	1.0784e-09
105047457	1.6049	2.4276e-09
105055273	1.6033	4.4679e-05
105058560	1.6029	2.5002e-09
105038325	1.6026	1.3789e-08
105040482	1.6026	0.005912
105055567	1.6014	6.4838e-09
105054726	1.6007	0.00068645
105034816	1.6006	3.0631e-07
105035207	1.598	0.0011622
105058320	1.5975	4.5777e-05
105061024	1.5963	3.1132e-09
105034116	1.5962	2.5414e-07
105047154	1.5949	1.6785e-05
105041849	1.5943	0.0066817
105048866	1.5943	0.034506
105043590	1.5936	7.1663e-08
105032141	1.5927	0.0079019
105045755	1.5925	4.2288e-08
105045096	1.592	0.025152
105049094	1.5916	0.042286
105048315	1.589	1.1282e-05
105053940	1.5887	0.0494
105038216	1.5882	0.013696
105055342	1.5877	1.054e-08
105058942	1.5867	0.0013976
105043748	1.5863	0.018526
105042108	1.5861	1.5884e-07
105043318	1.5861	1.9225e-07
105060632	1.5856	6.2211e-08
105034240	1.5851	7.3061e-09
105049657	1.5838	0.0011066
105039897	1.5837	0.0017953
105047248	1.5834	0.0048188
105033188	1.5831	5.3573e-09
105047085	1.5829	0.0028763
105044794	1.5821	2.7968e-08
105043426	1.582	5.298e-09
105058430	1.5818	0.029104
105049902	1.5811	7.3783e-08
105050566	1.5807	0.03972
105058974	1.5802	1.7265e-05
105048222	1.5797	0.013074
105035058	1.579	1.6964e-09
105052408	1.5774	1.8702e-06
105047160	1.5765	0.031745
105052847	1.5759	2.8977e-05
105037035	1.5755	8.1866e-07
105037794	1.5744	5.4247e-09
105058091	1.5743	3.3689e-07
105045120	1.5732	5.2713e-09
105032382	1.5724	1.6307e-07
105040285	1.5721	0.022278
105057172	1.5719	0.01909
105047240	1.5715	3.2025e-08
105053707	1.5714	5.5568e-09
105039019	1.5708	2.2927e-07
105059695	1.5698	6.1448e-06
105041837	1.5697	5.2505e-07
105054277	1.5688	6.7036e-09
105059926	1.5682	2.8928e-08
105033876	1.5679	1.3917e-06
105033083	1.5671	5.298e-09
12079389	1.567	0.00070442
105046656	1.5662	0.0039083
105051382	1.565	1.2392e-06
105036209	1.5644	0.048321
105039887	1.5631	0.00052995
105040604	1.5627	0.033115
105035028	1.5625	0.035915
105050358	1.5624	2.8149e-08
105047759	1.5598	0.00012478
105050459	1.5587	3.4454e-08
105050818	1.5563	0.00040911
105033668	1.5556	2.2927e-07
105042018	1.5556	3.7613e-05
105044141	1.5555	0.00091133
105060844	1.5553	0.010059
105041730	1.555	0.0066553
105052797	1.554	0.0064935
105035206	1.5534	7.4481e-06
105047157	1.5525	0.004637
105060086	1.5515	0.0069505
105043705	1.5512	0.00011019
105059332	1.5506	3.4885e-05
105054282	1.5497	0.00013299
105033756	1.5491	1.3933e-08
105034856	1.5478	5.9178e-07
105044359	1.5457	7.0201e-08
105033998	1.5436	0.00089651
105053758	1.5427	3.1973e-05
105059911	1.5426	5.7081e-07
105059764	1.5424	8.1195e-09
105060116	1.5424	6.657e-05
105041067	1.5422	4.0652e-05
105033743	1.5403	7.5538e-07
105038009	1.5397	3.7019e-07
105057565	1.5394	5.1476e-08
105042507	1.5387	1.4768e-08
105034440	1.5383	1.2839e-08
105045691	1.5365	1.1353e-06
105045586	1.5358	2.6967e-08
105054143	1.5357	0.041427
105039113	1.5351	1.8085e-07
105038154	1.5349	1.9008e-07
105044758	1.5346	1.4162e-08
105059156	1.5332	7.1492e-08
105037005	1.5316	0.00039347
105049074	1.5315	0.048702
105049285	1.5313	0.00038169
105051750	1.5311	0.0060409
105052314	1.5306	6.3835e-05
105041019	1.5293	5.609e-07
105045953	1.5292	1.2269e-08
105058905	1.5281	3.7597e-08
105038285	1.527	1.3994e-08
105047748	1.5269	5.3418e-08
105044347	1.5268	0.021204
105048022	1.5261	5.7944e-06
105059071	1.526	0.0045813
105035666	1.5257	1.8737e-06
105035477	1.5253	3.2143e-08
105048724	1.5242	8.2374e-07
105053065	1.5238	0.00030049
105058237	1.5235	1.5771e-06
105051042	1.5234	0.019083
105054159	1.523	2.5096e-08
105049874	1.5214	0.01791
105053214	1.5207	6.9056e-09
105036154	1.5198	4.7467e-05
105061005	1.5191	0.00012948
105055709	1.5186	3.255e-08
105047599	1.5183	0.030972
105039829	1.5176	0.00058556
105044978	1.5172	0.026619
105040671	1.517	0.0012316
105056716	1.5168	1.7226e-06
105056230	1.5165	4.1316e-05
105054529	1.5158	0.00026698
105034543	1.5154	1.6492e-07
105054172	1.5147	8.1773e-08
105049544	1.5147	1.965e-07
105041200	1.5147	0.013548
105046626	1.514	0.00032719
105059756	1.5134	0.00098545
105058569	1.5132	5.3971e-07
105044478	1.5124	2.0969e-08
105034910	1.5123	1.709e-07
12079377	1.512	1.6473e-05
105036062	1.5105	0.00033837
105043273	1.5105	0.02624
105053186	1.5105	0.031556
105054666	1.5104	0.012039
105060491	1.5099	0.013639
105057918	1.5084	0.010066
105043079	1.5066	1.9184e-08
105045957	1.5064	3.7705e-08
105037518	1.5057	0.024644
105050097	1.5051	5.3974e-06
105035350	1.5048	0.0013143
105057933	1.5032	2.3108e-07
105043971	1.5026	0.024927
105046637	1.5014	0.0004537
105037203	1.5013	2.6734e-06
105045794	1.5006	3.3531e-06
105057517	1.5001	1.8012e-08
105042674	1.4996	0.00059441
105053388	1.4995	0.0016371
105035602	1.4994	0.0019231
105051252	1.4994	0.029169
105053106	1.4992	1.0071e-08
105045937	1.4992	1.6008e-06
105042450	1.4991	3.3138e-05
105057118	1.4972	0.0032629
105047431	1.4951	0.0003729
105038938	1.4941	5.5202e-06
105043047	1.4941	9.0321e-05
105058321	1.4935	7.7306e-05
105056886	1.4933	2.0107e-07
105035087	1.4923	0.023825
105033138	1.4918	2.2516e-08
105053073	1.4916	0.0001794
105039691	1.4913	0.018947
105060020	1.4909	3.8964e-07
105038740	1.4889	0.00035907
105058427	1.4884	1.3455e-07
105039813	1.4877	8.1311e-06
105035717	1.4876	0.040252
105054940	1.4865	0.00065376
105038851	1.4865	0.021464
105056537	1.4863	0.0004371
105048804	1.4857	1.0534e-07
12079442	1.4856	0.0036577
105035473	1.4848	3.997e-08
105051868	1.4831	1.2283e-06
105032725	1.4822	9.5923e-05
105060567	1.4819	1.1541e-06
105054175	1.4817	0.026761
105058174	1.4816	1.9849e-07
105037808	1.4811	0.00016626
105054218	1.4807	4.4035e-08
105057036	1.4794	0.010081
105036097	1.4783	3.7139e-07
105043248	1.4778	1.1676e-06
105033294	1.477	0.015139
105035834	1.4765	0.0021519
105048899	1.4763	6.8864e-06
105055398	1.4737	4.453e-06
105046620	1.4737	0.0010059
105058510	1.4727	0.0036712
105039265	1.4713	0.0010283
105032529	1.4713	0.039486
105035784	1.4707	1.1338e-07
105047597	1.4702	5.494e-08
105052892	1.4685	4.8694e-05
105042593	1.4685	0.029635
105043604	1.4683	0.00044427
105047935	1.4671	1.939e-07
105059185	1.4665	6.3575e-07
105055037	1.4665	8.352e-06
105061302	1.4639	0.00010028
105036034	1.4636	2.2345e-06
105050346	1.4612	3.3381e-05
105033990	1.4608	0.0041525
105041153	1.4604	5.82e-08
105054319	1.4602	4.3247e-07
105036828	1.46	0.00010112
105054149	1.459	3.6903e-07
105034041	1.4585	0.015989
105056324	1.4577	3.8919e-06
105050654	1.457	3.5561e-07
105039398	1.4561	0.0036692
105037451	1.4552	0.0017537
105056133	1.4529	3.0651e-07
105039605	1.4518	6.5737e-06
105034754	1.4512	1.0481e-07
105055066	1.4505	1.0612e-06
105044353	1.4493	8.7546e-06
105040235	1.4487	0.010404
105041074	1.4482	5.1794e-08
105061127	1.4481	0.00081346
105041931	1.4476	7.3367e-07
105052184	1.4474	0.022437
105045035	1.4472	0.00011744
105054861	1.4471	2.0243e-07
105043646	1.447	2.533e-05
105047392	1.4451	0.0006319
105056717	1.4443	0.00091855
105046280	1.4426	1.2845e-05
105039986	1.4425	0.00078103
105054077	1.4425	0.0045856
105054408	1.4412	9.9074e-05
105043508	1.4408	1.4127e-07
105055408	1.4399	2.3206e-07
105054751	1.4398	6.8815e-07
105059599	1.4392	1.4189e-05
105032024	1.4387	0.012838
105046999	1.4385	0.020234
105059254	1.4384	6.2016e-07
105043067	1.4384	0.0028087
105043302	1.4382	0.047077
105047380	1.4381	4.4768e-06
105041691	1.438	0.010764
105061164	1.4377	3.6584e-07
105042012	1.4373	0.01107
105035461	1.4361	3.1591e-07
105058053	1.4351	0.00011889
105051987	1.4344	1.3263e-07
105050789	1.4337	0.0015037
105035321	1.4334	5.3421e-08
105052217	1.433	2.7119e-06
105044876	1.4323	0.0014429
105055100	1.4321	0.0097924
105051284	1.4319	0.0020069
105053433	1.4318	2.5535e-06
105040890	1.4318	0.00037488
105051764	1.4317	0.002787
105032091	1.4312	0.02132
105040724	1.4296	1.1022e-06
105054502	1.4285	1.2369e-06
105037938	1.4284	2.0243e-07
105053868	1.4273	0.012838
105059670	1.4249	0.00020295
105034144	1.4242	4.9406e-07
105035084	1.4242	1.3969e-05
105043068	1.4228	0.00063497
105038335	1.4218	1.4602e-07
105045797	1.4214	0.00022094
105044242	1.4213	0.00013277
105033353	1.4203	2.2915e-07
105041236	1.4202	0.0080339
105041810	1.4199	0.0017588
105056434	1.4188	4.0214e-07
105035161	1.4183	2.0954e-05
105047902	1.4179	4.7788e-07
105054208	1.417	8.9838e-07
105049612	1.4168	0.001319
105053832	1.4148	2.2927e-07
105047738	1.4145	4.4447e-06
105043440	1.4142	2.0491e-07
105040251	1.4139	4.5422e-07
105056873	1.4127	0.027617
105044817	1.4125	0.045612
105050316	1.4124	5.3231e-07
105033610	1.4121	2.7348e-06
105056999	1.4106	4.8373e-07
105050081	1.4105	0.0080774
105041313	1.41	2.564e-07
105039670	1.4096	0.0033586
105054056	1.409	1.8897e-06
105044352	1.4076	0.01839
105046543	1.4073	0.0013454
105061227	1.4071	0.0012681
105052656	1.4067	5.345e-05
105032855	1.4066	4.8393e-07
105040657	1.4063	0.00012477
105046212	1.4061	0.019066
105043497	1.4056	0.016684
105051399	1.4054	0.0080339
105050475	1.4043	1.1676e-06
105057936	1.4035	0.0036156
105033974	1.4027	0.0013686
105047327	1.4009	5.7613e-05
105056630	1.4009	0.0010641
105057297	1.4008	8.9696e-07
105057665	1.4004	0.0033857
105051319	1.3999	2.4176e-06
105036881	1.3994	0.0038429
105056494	1.399	9.1608e-05
105034211	1.3989	1.3012e-05
105060228	1.3981	4.2087e-06
105055260	1.3976	1.9417e-07
105052354	1.3975	3.18e-06
105034506	1.397	0.0017498
105035340	1.3968	3.1838e-06
105041257	1.3958	0.04986
105040763	1.3946	4.5128e-07
105059614	1.3946	3.4885e-05
105050355	1.3943	0.0066737
105050311	1.3942	5.0311e-06
105054921	1.394	2.6319e-07
105042200	1.394	0.0027595
105057171	1.3935	0.0074842
105039507	1.3933	0.012781
105042696	1.3932	1.5359e-06
105052345	1.3931	1.0766e-06
105057097	1.3922	0.001324
105041915	1.3921	0.00010986
105035261	1.3906	5.8517e-07
105051393	1.3889	0.0044157
105055399	1.3888	2.1847e-06
105059784	1.3883	0.00041028
105044080	1.3866	0.001445
105043948	1.3859	2.8648e-07
105049245	1.3857	0.0001126
105058764	1.3848	1.6547e-06
105042272	1.3843	0.012838
105058128	1.384	1.7225e-05
105045676	1.3836	0.00051
105032397	1.3834	4.7203e-07
105055614	1.3828	4.5099e-07
105056818	1.3814	7.8856e-07
105059485	1.3814	1.0169e-05
105044486	1.3805	1.0647e-06
105060999	1.3799	1.2483e-05
105051071	1.3797	4.0601e-07
105057420	1.3794	5.4784e-06
105051661	1.3793	0.0002729
105047262	1.3786	1.088e-05
105051883	1.3784	2.1005e-07
105036684	1.3782	0.0066037
105059828	1.3772	9.7026e-06
105059446	1.3772	0.00028299
105042523	1.3768	1.1948e-06
105044046	1.376	0.00055816
105048646	1.3759	0.011443
105036317	1.3758	2.416e-06
105040218	1.3751	0.00049887
105058545	1.3743	1.2845e-05
105041845	1.374	0.00027599
105044437	1.3738	2.3594e-07
105044044	1.3735	2.1338e-05
105033340	1.3733	4.0122e-07
105037934	1.3727	2.3752e-05
105060962	1.3717	9.9757e-07
105039042	1.3715	0.0059829
105053917	1.3714	0.0025524
105053948	1.3713	2.836e-06
105032668	1.3707	0.00050161
105036918	1.3701	0.00077306
105045696	1.3698	2.0491e-07
105032471	1.368	9.6036e-06
105034311	1.3673	4.0212e-07
105047541	1.3669	0.001354
105053237	1.3659	3.6514e-07
105052329	1.3653	1.5388e-05
105052516	1.3646	5.0423e-06
105054185	1.3642	0.002758
105059453	1.364	0.002787
105033123	1.3636	0.027873
105031964	1.3631	0.0070018
105060569	1.362	0.00049923
105035358	1.361	0.0054312
105046857	1.361	0.0062913
105044970	1.3604	4.0954e-07
105042929	1.3602	2.8977e-05
105055017	1.3602	9.7072e-05
105052375	1.3602	0.001306
105057980	1.36	3.7404e-07
105046397	1.3599	3.4105e-06
105053938	1.3589	3.3689e-07
105056825	1.3585	2.3271e-07
105039277	1.3576	8.1058e-07
105054693	1.3564	0.0020136
105032219	1.3559	1.3411e-06
105047664	1.3557	0.00085078
105042411	1.3541	0.00031994
105057222	1.3531	3.7241e-05
105043347	1.3529	1.8914e-05
105051058	1.3528	0.011118
105035714	1.3522	8.6294e-07
105060870	1.3519	2.0883e-05
105041728	1.3517	2.6658e-05
105053946	1.3515	2.2935e-06
105045841	1.3515	0.00088404
105040948	1.3511	4.0911e-06
105058861	1.3507	0.00084263
105033262	1.3504	3.9664e-06
105033786	1.3501	0.028259
105052665	1.3498	0.00024466
105054538	1.3497	1.7987e-06
105054110	1.3495	0.00088468
105059775	1.3494	0.0035642
105038532	1.3489	1.5554e-06
105054649	1.3481	6.6095e-05
105042969	1.3479	0.0067269
105043777	1.3476	8.172e-07
105039566	1.3472	6.8088e-07
105046304	1.3464	0.00081455
105033932	1.3461	4.6107e-06
105035502	1.3459	0.00011347
105048343	1.3457	3.5241e-05
105047425	1.3451	6.7633e-07
105038303	1.3446	0.010367
105034554	1.3445	1.4373e-06
105037708	1.3443	0.02332
105038674	1.344	0.028514
105047563	1.3431	1.6024e-06
105053442	1.3429	0.0084572
105032603	1.3427	2.4922e-05
105050532	1.3427	2.7425e-05
105040601	1.3422	0.00081302
105060245	1.3411	0.00078516
105047003	1.3404	0.00014226
105041572	1.3398	0.019295
105043908	1.3389	9.0395e-07
105055728	1.3378	0.021048
105031969	1.3361	0.0083651
105046860	1.3356	0.013942
105053757	1.3354	9.325e-06
105059577	1.3346	0.0001219
105036688	1.3341	6.8409e-05
105048529	1.334	8.1875e-07
105043987	1.3338	0.00046873
105055585	1.3337	0.031884
105035942	1.3336	6.4864e-07
105049471	1.3328	7.8216e-05
105037015	1.3317	5.4682e-06
105047879	1.3315	0.00060245
105044728	1.3304	1.1945e-05
105032966	1.3301	0.0061593
105053865	1.3288	2.2901e-05
105049794	1.3275	0.00026698
105033640	1.3272	0.021248
105055201	1.3271	0.004559
105045646	1.3266	1.152e-06
105056620	1.3261	4.8527e-07
105047183	1.3254	0.0010418
105052819	1.3253	1.2352e-05
105059854	1.3243	0.00015297
105053449	1.3231	0.02828
105058869	1.3205	0.0028373
105044346	1.3202	0.000678
105045551	1.3197	0.00056499
105038643	1.3194	0.003175
105057492	1.3192	9.2562e-06
105054650	1.3182	0.0061472
105033399	1.3175	1.8842e-05
105051347	1.3162	0.00059568
105034507	1.3155	0.00015239
105048096	1.3151	4.4447e-06
105040530	1.3145	0.00062614
105058244	1.3139	3.143e-06
105058810	1.3139	0.0055178
105039867	1.3133	0.045679
105049882	1.3126	3.1334e-05
105040332	1.3124	0.011946
105045178	1.3122	8.9478e-06
105033442	1.3105	1.8011e-06
105046069	1.3104	0.0062511
105058928	1.3101	2.3764e-06
105057705	1.3094	1.8322e-06
105048825	1.3072	0.0090219
105040579	1.3065	0.00011216
105059133	1.3061	0.0021519
105038057	1.3057	2.0201e-06
105055597	1.305	3.0759e-06
105055771	1.3042	1.0751e-05
105040225	1.3038	0.00073581
105052074	1.3037	1.2204e-06
105060196	1.3034	1.8501e-05
105032598	1.3032	0.00032528
105039302	1.3031	1.7469e-06
105047677	1.3029	0.030972
105040352	1.3021	0.015996
105047423	1.3018	0.029961
105060488	1.301	1.2778e-06
105037020	1.3008	0.00086805
105051153	1.3	0.0043713
105052321	1.2994	4.0522e-06
105049616	1.2992	0.0034672
105054217	1.2989	2.4971e-06
105051827	1.2989	0.0070969
105056011	1.2987	0.00014011
105033092	1.2963	9.3355e-06
105034769	1.2963	3.1871e-05
105053511	1.2951	3.6975e-06
105060251	1.2939	0.0046337
105046440	1.2936	0.027918
105057979	1.2921	0.010332
105058355	1.292	2.6859e-06
105049043	1.2917	0.00012293
105054735	1.2916	5.2354e-06
105061203	1.2916	0.014684
105053132	1.2912	0.010915
105051792	1.291	0.0039634
105058731	1.2902	5.1659e-06
105050441	1.29	1.1722e-06
105055798	1.2894	0.0013466
105045752	1.2892	0.00066949
105041285	1.2888	0.00053678
105042688	1.2884	0.00016281
105040798	1.2883	1.0566e-05
105043969	1.2879	2.3293e-05
105041388	1.2874	4.2404e-05
105045158	1.2861	1.713e-05
105042959	1.2858	8.7796e-06
105053452	1.2849	2.0846e-05
105052907	1.2834	0.0037967
105058490	1.2819	0.011648
105034978	1.2816	0.00015245
105034663	1.2811	0.00013846
105043236	1.2793	6.2674e-06
105053217	1.2782	2.5743e-06
105053920	1.277	7.674e-06
105055843	1.2766	0.00020693
105036843	1.2766	0.0020895
105032952	1.2757	2.8382e-06
105033728	1.2756	9.5109e-05
105044666	1.2751	1.9011e-06
105034192	1.2748	6.5133e-06
105050200	1.2741	0.0016117
105057488	1.2738	2.521e-06
105046768	1.2731	0.00082891
105040178	1.2731	0.047515
105036102	1.273	6.2965e-06
105033971	1.2722	0.00040638
105035646	1.272	7.1054e-06
105042824	1.2716	0.00014197
105040716	1.2706	5.2154e-06
105055436	1.2705	0.013078
105034134	1.2703	3.5138e-05
105034489	1.2692	3.2795e-06
105059514	1.2685	0.00031944
105057938	1.2673	0.00014625
105041694	1.2669	0.0021385
105054435	1.2667	0.0065237
105032661	1.2651	0.00012179
105052657	1.2642	0.0091134
105040656	1.2639	4.2262e-06
105055926	1.2636	0.0056245
105044980	1.2635	0.0019662
105042968	1.2634	8.0635e-06
105054770	1.2634	0.0038274
105035202	1.2633	0.0012921
105040616	1.2613	4.7593e-06
105057289	1.2611	0.0145
105045185	1.2602	3.5131e-06
105045318	1.26	2.9214e-05
105061191	1.2598	0.00028877
105058881	1.2593	0.00035981
105047674	1.2592	6.1321e-05
105038738	1.2577	0.0052124
105035877	1.2575	1.5076e-05
105041373	1.2573	0.0017423
105058027	1.2569	1.3703e-05
105056781	1.2563	7.7173e-05
105058784	1.2561	0.019203
105047693	1.256	0.00032239
105041093	1.2547	0.02117
105051852	1.2541	0.041309
105047824	1.2539	1.2396e-05
105045152	1.2538	4.7704e-06
105033751	1.2538	1.3627e-05
105052310	1.2536	0.0084716
105033149	1.2532	0.00060103
105035317	1.2531	6.654e-06
105052519	1.2521	1.6693e-05
105033582	1.2513	6.1286e-05
105032786	1.2509	0.00041866
105051664	1.2507	0.00010302
105038684	1.2504	0.0010694
105037212	1.2503	0.00031861
105032747	1.2489	0.00023131
105050878	1.2489	0.00024407
105059858	1.2484	0.0013827
105059869	1.2479	0.00013997
105033631	1.2465	0.00033695
105037629	1.2462	1.5728e-05
105051325	1.2456	0.013614
105045567	1.245	0.010552
105043521	1.2448	0.0024216
105051559	1.2447	0.017667
105052013	1.2446	4.5077e-06
105032793	1.2443	0.0074621
105044400	1.2437	3.165e-05
105059658	1.2434	0.00042346
105040897	1.2432	0.0021096
105043122	1.2428	2.5121e-06
105060490	1.2425	2.1882e-05
105036011	1.2414	0.029614
105059283	1.2413	3.8742e-05
105056977	1.2406	1.756e-05
105042877	1.2394	0.018342
105059377	1.2386	0.003406
105039592	1.2381	0.013074
105052588	1.238	0.0002371
105040743	1.2378	1.2991e-05
105041707	1.2377	1.2199e-05
105034407	1.2374	4.2188e-05
105036153	1.2372	0.035011
105041385	1.2369	0.0011709
105050773	1.2368	0.00030846
105047603	1.2365	2.2279e-05
105051022	1.2362	1.7225e-05
105060098	1.2361	0.013582
105060532	1.236	2.8864e-05
105047072	1.2357	2.7948e-06
105034957	1.2328	0.00019558
105035653	1.2321	0.0001074
105049537	1.232	0.0029201
105058735	1.2318	0.0016527
105050359	1.2314	0.02039
105041242	1.2302	6.442e-05
105059830	1.2298	0.0058241
105034880	1.2285	1.303e-05
105053377	1.2283	0.014954
105044799	1.2275	0.0015132
105037120	1.2269	1.0566e-05
105033414	1.2267	0.0014936
105050838	1.2256	0.0014568
105056611	1.225	0.00015149
105055945	1.2248	0.0010271
105060161	1.2241	3.4981e-05
105051768	1.2236	0.011293
105033776	1.2218	0.00012315
105060824	1.2215	1.7255e-05
105038324	1.221	2.4161e-05
105057785	1.2207	0.013696
105041605	1.2203	6.0472e-05
105034461	1.2203	0.00043971
105060669	1.2202	0.015757
105052428	1.2192	3.7372e-05
105046244	1.2175	9.465e-06
105055643	1.2169	0.00061629
105060009	1.2167	0.00014967
105035898	1.2162	5.6138e-06
105048024	1.2146	0.0023205
105039492	1.2139	0.0076483
105060330	1.2138	0.00053452
105049828	1.2137	0.015752
105043900	1.2134	0.00089734
105058773	1.2132	0.0056007
105061551	1.213	4.2777e-05
105046370	1.2128	0.013229
105049219	1.2121	0.0056093
105053394	1.2117	0.0017395
105041278	1.2116	1.2678e-05
105053846	1.211	0.00054251
105053088	1.2099	9.0822e-06
105048128	1.2095	1.303e-05
105049414	1.2094	0.0039695
105056629	1.2091	0.0055728
105046922	1.2088	0.034933
105038316	1.2067	0.0016538
105050817	1.2067	0.0047956
105041610	1.2063	1.7137e-05
105041290	1.2059	1.6639e-05
105035938	1.2041	0.00010134
105040237	1.204	2.503e-05
105054214	1.2031	0.0020496
105035197	1.203	0.0078198
105039330	1.2021	7.294e-06
105046520	1.2019	0.0031588
105041378	1.2013	0.0023051
105035941	1.2005	9.8038e-06
105036712	1.2004	0.00011388
105037328	1.2001	0.036463
105059074	1.1989	1.6175e-05
105046912	1.1977	0.00029982
105059737	1.1968	0.0025892
105058346	1.1956	0.0077129
105040722	1.1952	0.012457
105058227	1.195	1.3931e-05
105040808	1.1945	0.00012464
105040199	1.194	6.7653e-05
105034030	1.1934	0.00031919
105058577	1.1918	7.8468e-05
105043463	1.1881	0.00031066
105036817	1.1878	0.00018135
105035280	1.1877	3.7239e-05
105047933	1.1869	2.2118e-05
105033592	1.1867	0.0012508
105049792	1.1866	0.00018868
105057220	1.1865	0.0038702
105051931	1.1859	0.023147
105060500	1.1849	1.6817e-05
105045860	1.1845	0.0083651
105038775	1.1842	0.00094287
105032371	1.1839	0.04414
105060441	1.1837	3.3076e-05
105048206	1.1837	8.1535e-05
105051105	1.1836	0.00010843
105048097	1.1834	3.6059e-05
105055855	1.1826	0.030963
105034081	1.1822	0.0042433
105048729	1.182	0.00033038
105056415	1.1814	0.046791
105042572	1.181	0.00010134
105037093	1.1808	0.00072364
105046446	1.1803	2.0623e-05
105042928	1.1781	5.4688e-05
105032544	1.1781	0.0035168
105045820	1.1776	0.049897
105032845	1.1764	1.4716e-05
105051454	1.1762	1.2877e-05
105048624	1.176	0.00044225
105039383	1.1758	0.00025393
105050647	1.1752	2.8859e-05
105057977	1.1748	3.5241e-05
105046700	1.1748	0.0019803
105045594	1.1745	0.011564
105043635	1.174	5.2286e-05
105043636	1.174	0.00019628
105047614	1.1738	0.0022983
105050135	1.1735	0.0038274
105054617	1.1734	0.0024205
105059009	1.1728	0.007447
105061113	1.1721	0.0068024
105056501	1.1718	7.7306e-05
105054164	1.1716	5.827e-05
105052305	1.1705	0.0081802
105049701	1.1696	0.042703
105048210	1.1692	0.00047867
105037339	1.1691	0.0046872
105051249	1.1681	0.0028622
105036405	1.1678	0.01176
105044932	1.1677	0.00049264
[truncated: 1,575 more rows]

## Sheet: DEGs Heat
Table S1(d) Differentially expressed genes (DEGs) between heat treated and control samples
Gene ID	Log2FC	padj
105041255	16.156	0
105048398	16.132	0
105048400	15.296	3.6586e-131
105040382	14.35	1.3261e-239
105041256	14.107	0
105042708	12.895	6.9073e-267
105050567	12.832	0
105038573	11.776	3.1825e-42
105032307	11.287	3.9683e-116
105046841	10.705	7.1232e-06
105041260	10.426	0
105036952	10.394	1.041e-98
105041257	9.5321	4.4016e-74
105041259	9.4787	4.0448e-157
105056959	9.3199	5.5194e-299
105041935	9.256	4.8862e-55
105042707	9.1413	7.4217e-248
105050739	9.0241	8.1815e-269
105038569	8.9601	1.3021e-271
105048567	8.8664	3.0287e-07
105051131	8.7449	1.5231e-145
105037173	8.4627	1.381e-45
105046866	8.0248	1.961e-27
105060774	7.8638	6.5819e-29
105060523	7.8075	5.3679e-131
105059053	7.764	6.2953e-20
105059433	7.7313	0.00044511
105041211	7.5933	2.2604e-05
105054742	7.5887	2.0188e-225
105033962	7.5561	0.00014867
105044047	7.501	3.7819e-92
105037521	7.4877	2.6071e-16
105038674	7.3725	2.9293e-190
105056761	7.2369	5.9565e-08
105033150	7.2369	0.0026097
105046505	7.235	1.3068e-06
105049085	7.1942	3.1747e-11
105037803	7.0532	1.3274e-07
105059654	7.0309	2.8248e-12
105047872	7.0104	5.7998e-129
105038195	7.0083	1.528e-203
105050327	6.936	0.0069618
105050569	6.9204	6.8626e-189
105059333	6.8716	1.7052e-19
105041695	6.8362	4.3512e-14
105044358	6.8275	4.1957e-43
105040848	6.7762	3.8503e-202
105047494	6.7064	1.0498e-150
105046587	6.7046	3.1667e-49
105052606	6.6502	4.4024e-05
105035002	6.5858	1.8911e-21
105060008	6.5546	1.1946e-13
105045853	6.4286	3.1493e-72
105040381	6.3941	8.1196e-170
105032553	6.3407	0.00029393
105047941	6.3362	2.8868e-179
105032389	6.2858	0.00070063
105036086	6.2771	0.020237
105046300	6.214	1.9234e-57
105061242	6.1671	0.016836
105037481	6.1208	1.0212e-15
105038404	5.9311	0.026013
105037740	5.871	9.5688e-127
105038818	5.8595	2.0771e-05
105037145	5.8506	0.018485
105056794	5.7593	4.7309e-24
105058308	5.7569	1.328e-128
105033416	5.748	0.0013484
105057259	5.7407	9.1998e-62
105051040	5.6446	4.9667e-06
105046187	5.6405	0.0001329
105057237	5.6021	2.2761e-05
105032835	5.5414	3.9616e-105
105042178	5.5325	0.00097288
105045470	5.5165	1.0777e-20
105057548	5.5065	2.1593e-11
105040513	5.5031	5.7999e-18
105049188	5.5026	9.7468e-11
105051800	5.4705	0.0053397
105053451	5.4207	1.7988e-31
105036961	5.4019	0.022738
105041036	5.3928	0.039225
105045343	5.3919	0.01024
105043368	5.369	3.5501e-56
105036557	5.34	0.006788
105048385	5.3346	1.5093e-134
105054150	5.3091	1.0146e-15
105039011	5.2948	0.021056
105048037	5.2864	0.02673
105059227	5.2829	0.0043244
105040224	5.244	0.0016422
105036433	5.2117	0.0015994
105052450	5.2074	4.8764e-111
105035689	5.1972	3.2846e-06
105031904	5.1882	0.037645
105047848	5.1816	0.0024514
105056781	5.1606	1.0153e-126
105053390	5.1521	3.6613e-95
105058018	5.1293	0.023755
105040748	5.1246	7.0479e-06
105042796	5.124	0.011784
105049578	5.1223	3.0315e-06
105050824	5.1173	1.0448e-05
105060885	5.1146	0.0035329
105056799	5.112	1.1346e-34
105058058	5.106	0.01761
105035875	5.079	0.0071922
105037726	5.0755	5.7451e-06
105041878	5.0656	0.0077956
105043741	5.0597	6.4895e-64
105033976	5.04	9.4253e-15
105033158	5.0279	0.02162
105049651	5.0023	0.005413
105037881	4.9806	1.0561e-31
105046986	4.9757	1.844e-05
105043739	4.9691	1.8357e-28
105058241	4.9678	1.5076e-33
105040348	4.9641	0.0062981
105049189	4.9603	0.00014899
105048401	4.9496	2.0764e-21
105041204	4.9404	2.5396e-06
105037813	4.9272	2.6366e-19
105056759	4.8875	0.0017993
105041643	4.8689	9.5848e-58
105044577	4.8674	1.899e-10
105036621	4.8658	6.9868e-32
105040492	4.8621	9.4916e-15
105035836	4.8484	0.011398
105055554	4.8475	2.4828e-57
105057120	4.8446	7.302e-05
105057239	4.8173	5.4951e-13
105057113	4.7566	1.646e-06
105033911	4.7414	4.2025e-26
105037859	4.7219	2.4884e-22
105049549	4.7035	3.8715e-113
105050227	4.7022	0.019982
105045469	4.7006	5.7708e-19
105056796	4.6699	1.2454e-12
105031963	4.6679	2.9856e-13
105058243	4.6578	2.5808e-50
105059334	4.6572	1.8587e-22
105052052	4.6499	2.4879e-09
105055545	4.6105	2.767e-12
105042706	4.6056	5.9104e-15
105051977	4.5919	2.3164e-24
105040206	4.5874	9.0023e-27
105047174	4.5699	0.00023667
105060794	4.5551	0.0006941
105034279	4.5537	1.143e-09
105053389	4.5434	2.5825e-106
105049701	4.5341	4.3423e-65
105042101	4.5307	3.4908e-11
105043386	4.5241	5.52e-71
105045344	4.5082	5.8909e-05
105045379	4.4729	3.3891e-08
105053187	4.4555	3.5554e-10
105047312	4.4325	1.7789e-12
105050478	4.4318	6.7387e-87
105038817	4.4315	0.048672
105058752	4.4291	5.5903e-25
105034174	4.4179	9.7036e-08
105034449	4.4148	9.1174e-11
105052677	4.4065	4.9033e-33
105054741	4.4064	8.5977e-69
105043629	4.4016	5.7502e-09
105041434	4.3968	1.5523e-10
105032852	4.3952	2.4705e-67
105033898	4.3947	4.9375e-15
105053818	4.3863	3.1922e-06
105054588	4.3725	1.4243e-12
105053918	4.3717	1.5033e-37
105040455	4.3679	1.5595e-33
105042294	4.3618	6.6263e-06
105035107	4.3439	0.0083375
105049193	4.3344	0.0025377
105054171	4.3258	6.6599e-06
105055537	4.3255	4.9468e-72
105058509	4.3119	1.3674e-09
105043595	4.2926	1.494e-05
105045515	4.2873	2.782e-37
105038193	4.2771	0.00032546
105047564	4.2719	0.00024437
105055856	4.2538	0.0036935
105045719	4.2436	6.9137e-28
105045281	4.242	2.3427e-13
105033913	4.2116	2.7246e-14
105043387	4.2097	5.6059e-06
105040761	4.1876	1.0797e-95
105038360	4.1598	1.114e-18
105051039	4.1471	0.00012365
105047431	4.1462	2.9988e-55
105047887	4.1446	2.1077e-19
105051544	4.1338	0.00089959
105049119	4.1262	0.0071321
105047740	4.1133	6.1649e-05
105048783	4.0909	0.0024053
105033763	4.087	6.3991e-06
105032413	4.0834	9.1968e-06
105040446	4.0659	9.0776e-07
105036631	4.0613	5.3401e-93
105047262	4.0485	2.938e-73
105055910	4.0395	9.1774e-54
105059192	4.0386	3.2063e-47
105034508	4.0148	0.015803
105050331	4.0082	1.6079e-13
105032994	3.9969	3.4916e-12
105038655	3.9969	0.0013762
105060890	3.9788	6.8982e-27
105054214	3.9729	3.0075e-67
105048810	3.9692	0.0016084
105055828	3.9533	0.0023693
105034133	3.9435	1.1171e-41
105052326	3.9415	1.1914e-09
105036437	3.9328	0.017038
105050255	3.9139	1.1209e-11
105054366	3.9134	0.041357
105055526	3.9061	2.199e-55
105045837	3.8991	0.0070622
105052024	3.8982	7.4419e-10
105044853	3.8843	8.1134e-06
105037470	3.8803	0.020867
105050143	3.879	4.0331e-27
105054608	3.8609	3.935e-46
105060915	3.8467	0.00044073
105046368	3.843	1.7966e-56
105038311	3.8398	0.0032388
105033192	3.8369	1.4776e-05
105044565	3.8157	2.2886e-53
105045053	3.8098	0.010638
105047178	3.8048	0.035508
105040375	3.7978	7.6094e-06
105045206	3.7952	7.9311e-17
105033288	3.7871	1.7875e-26
105045855	3.7761	1.0685e-09
105042221	3.7721	2.7081e-07
105051022	3.7687	9.3822e-63
105037298	3.765	2.8973e-11
105056333	3.7643	8.3532e-07
105048173	3.7589	0.036139
105051098	3.7476	3.278e-21
105058822	3.7438	0.037177
105049434	3.7179	1.6449e-44
105055874	3.7138	0.0056661
105046725	3.71	4.6631e-11
105053192	3.7092	1.4998e-73
105061211	3.6993	0.0041178
105039341	3.6894	0.0074124
105056793	3.6794	1.591e-12
105049249	3.6719	1.2288e-46
105039114	3.6719	1.3088e-09
105036668	3.6632	1.9161e-09
105033632	3.6588	0.00015487
105046976	3.6557	8.8138e-28
105041555	3.6523	0.008909
105045353	3.6483	2.3056e-21
105043364	3.6471	9.4577e-11
105052453	3.6199	9.9298e-57
105049787	3.6123	2.0965e-09
105057209	3.6057	2.7319e-15
105038428	3.6005	9.5466e-54
105055003	3.5938	0.0023014
105059232	3.5841	2.2051e-05
105051983	3.577	5.4173e-13
105051491	3.5686	5.7704e-07
105035533	3.5513	0.0031133
105052459	3.5505	0.031602
105035086	3.5466	3.8397e-23
105032085	3.536	1.6623e-14
105048822	3.534	1.9061e-30
105049224	3.5332	0.0073214
105042997	3.5227	0.048801
105040525	3.5214	9.1409e-10
105056797	3.5046	6.326e-66
105061462	3.49	1.6753e-08
105055386	3.4649	0.0025792
105055578	3.4619	3.7372e-52
105033543	3.4585	0.020275
105037929	3.4517	3.8538e-15
105044355	3.4418	4.2612e-23
105048762	3.4396	0.0038291
105039564	3.4364	1.9443e-18
105045230	3.4357	1.2773e-60
105032745	3.4347	3.9098e-20
105039147	3.4297	1.3908e-47
105035748	3.423	1.3227e-05
105045060	3.4177	0.00050751
105039040	3.4155	0.0069678
105047829	3.4139	0.015012
105042868	3.3912	4.5909e-08
105042017	3.3761	2.0102e-25
105050969	3.369	7.1568e-68
105046893	3.3668	0.005511
105044187	3.3523	5.6992e-23
105057242	3.3403	6.8572e-31
105038497	3.3384	6.9996e-13
105034670	3.3361	1.0289e-09
105032802	3.3356	4.7848e-08
105041432	3.3305	2.3515e-05
105050476	3.3283	7.6629e-05
105050437	3.3273	2.4179e-17
105032593	3.3239	0.00049106
105056795	3.3174	2.0173e-08
105039036	3.3151	0.0040688
105043119	3.3048	3.098e-59
105053194	3.2948	1.0301e-37
105052240	3.2886	0.012965
105036973	3.2854	1.4548e-10
105047514	3.2706	2.6401e-05
105052572	3.254	0.00063358
105060420	3.2488	1.875e-39
105037552	3.2451	9.256e-06
105049921	3.2358	0.00051332
105052135	3.2203	7.2982e-25
105044212	3.22	3.0655e-48
105060145	3.2151	0.017632
105056362	3.2142	3.9191e-06
105034598	3.2125	1.428e-06
105048608	3.2023	8.1516e-16
105046436	3.1984	6.5291e-10
105058406	3.1954	0.0065847
105048525	3.1921	6.5878e-24
105045028	3.1912	0.00016914
105049912	3.19	0.0013035
105032087	3.1895	7.6824e-17
105044769	3.1818	2.7947e-11
105032371	3.1811	2.0481e-12
105055126	3.1803	1.8845e-34
105058249	3.1739	5.7021e-23
105039376	3.1738	2.8413e-24
105033989	3.1691	0.038999
105057307	3.169	4.0246e-07
105057843	3.1659	0.021209
105060267	3.1629	4.1534e-37
105051890	3.1615	3.3036e-05
105041064	3.1578	2.1767e-06
105057231	3.1539	9.8193e-08
105052670	3.1502	8.9599e-05
105043566	3.1417	1.0581e-07
105037373	3.1401	5.1523e-16
105044610	3.1375	5.6825e-07
105044951	3.1226	9.4625e-15
105032741	3.1224	5.4565e-37
105058987	3.1098	0.0020971
105057702	3.1044	0.0043131
105048351	3.1001	5.9833e-10
105040466	3.1	0.00080322
105052029	3.0992	0.00079898
105054078	3.098	1.9845e-57
105047207	3.094	5.738e-07
105057006	3.089	3.815e-09
105057261	3.0882	1.6752e-05
105045228	3.0854	1.1062e-06
105040537	3.0848	0.011829
105037183	3.083	3.3282e-32
105035445	3.0783	8.9405e-12
105040116	3.0775	1.8568e-15
105033496	3.0733	0.0001107
105047892	3.0643	0.013033
105041628	3.0598	7.985e-07
105047023	3.0594	1.6712e-05
105035158	3.0558	0.032966
105046418	3.0548	2.9194e-07
105057627	3.0434	2.0342e-53
105036067	3.0418	1.137e-54
105040007	3.0391	1.5425e-08
105042891	3.0357	0.013872
105034931	3.0329	1.7524e-37
105035496	3.0319	4.604e-34
105035527	3.0317	0.025239
105036492	3.0306	6.2214e-17
105054042	3.0283	0.0048218
105052106	3.0243	3.4156e-48
105035641	3.0223	4.1775e-19
105042635	3.0209	5.1423e-06
105056946	3.0193	5.2168e-06
105040215	3.0152	2.0999e-15
105037203	3.0071	5.1422e-43
105047853	3.005	3.1316e-12
105055581	3.0034	1.8334e-13
105037752	3.0032	3.9566e-16
105047643	2.9992	7.6197e-05
105035505	2.9948	0.018299
105043202	2.9938	2.0672e-35
105036044	2.9931	1.6157e-23
105045073	2.9923	1.9188e-09
105044766	2.9862	4.2908e-06
105037989	2.9847	0.0015019
105043961	2.9814	9.8386e-06
105056549	2.9804	8.3375e-05
105033255	2.9739	2.0837e-19
105043527	2.9718	0.0004273
105049111	2.9715	0.042977
105037305	2.9696	7.9104e-06
105056108	2.9692	0.0043842
105047423	2.9681	3.2771e-19
105046762	2.961	0.0091282
105057344	2.9584	4.1686e-36
105044439	2.9452	0.04623
105041160	2.9451	0.0051503
105043296	2.9334	6.3049e-07
105040393	2.9305	1.225e-07
105035636	2.9267	1.0114e-10
105058432	2.9265	3.0881e-09
105050548	2.9261	6.9975e-05
105045465	2.9231	0.0011082
105044284	2.9213	2.0138e-13
105052305	2.9196	8.7751e-29
105039372	2.9165	1.9617e-08
105057899	2.9156	1.1179e-08
105055392	2.9087	9.4847e-07
105040192	2.9062	0.02522
105051058	2.9055	1.1306e-49
105041252	2.9049	1.2283e-05
105056921	2.9037	2.0057e-09
105032675	2.9023	0.0012574
105034344	2.902	8.3166e-07
105034848	2.9003	0.0060806
105044364	2.8944	1.5891e-46
105053601	2.8899	0.00043992
105061425	2.8876	0.013952
105038671	2.8814	0.0021561
105034526	2.8744	0.0029428
105060376	2.8735	9.6215e-09
105032796	2.8709	1.4418e-23
105033528	2.8689	1.1346e-34
105044291	2.8684	1.0951e-18
105044616	2.8665	0.032549
105040986	2.8588	5.0351e-11
105033859	2.8577	2.0803e-16
105060094	2.8572	3.0959e-12
105046973	2.8538	0.0014359
105035590	2.8535	0.0055069
105047729	2.8509	7.1214e-06
105046142	2.8479	6.6892e-15
105055359	2.8379	1.5096e-48
105057748	2.837	1.8227e-14
105060637	2.8342	1.3146e-47
105054568	2.8342	6.2133e-36
105055354	2.8296	1.8843e-16
105041882	2.8212	4.3174e-39
105039760	2.8164	2.9985e-17
105061229	2.8141	2.5005e-35
105047952	2.8134	0.0016388
105037657	2.8113	3.5178e-08
105053661	2.8095	7.8196e-09
105052058	2.8083	1.6155e-11
105043150	2.807	0.037449
105033631	2.8039	1.2034e-16
105059576	2.7995	1.2788e-22
105052277	2.7995	6.0424e-14
105042104	2.7964	0.0017579
105033133	2.7962	1.3237e-06
105044742	2.7911	3.504e-45
105051363	2.791	0.017388
105044906	2.7896	1.9327e-23
105048994	2.7857	8.8829e-40
105047398	2.7833	2.1718e-38
105058198	2.782	1.9396e-48
105037653	2.7801	6.2883e-05
105047777	2.7713	6.3698e-11
105044283	2.7709	1.2222e-19
105043455	2.7688	3.2771e-19
105045821	2.7662	0.0020175
105060357	2.76	1.2823e-12
105042097	2.7559	1.9463e-24
105049923	2.7522	3.9661e-10
105058729	2.7514	5.0239e-13
105060489	2.7499	2.3791e-23
105040749	2.747	1.3432e-06
105036710	2.7449	7.3686e-19
105060891	2.7448	0.00021579
105059479	2.7402	3.5977e-13
105060161	2.7391	1.4916e-44
105036797	2.7343	0.020683
105043204	2.7329	8.9569e-47
105038305	2.7318	4.0425e-21
105059568	2.7314	5.1394e-23
105048643	2.724	1.6727e-38
105053791	2.7229	0.049966
105047382	2.718	6.2028e-12
105056913	2.7178	4.7317e-08
105034289	2.7168	5.4656e-11
105041169	2.716	0.015824
105047002	2.714	0.02819
105041647	2.7015	0.0010134
105057911	2.7006	9.6095e-41
105061084	2.7	1.9938e-17
105032507	2.6971	1.1554e-27
105059157	2.6963	0.0011518
105057053	2.6909	0.00067864
105052360	2.6834	0.0055426
105056204	2.6738	9.9252e-37
105054170	2.6706	0.010462
105050886	2.6699	3.2108e-42
105056904	2.6695	3.2418e-07
105037120	2.6683	2.1299e-14
105052929	2.6634	0.0067428
105061007	2.658	2.8493e-21
105050152	2.6551	4.1126e-31
105057927	2.6529	0.00065305
105052160	2.6517	5.8631e-21
105041286	2.6507	7.5811e-31
105040514	2.6501	5.0201e-07
105048554	2.6472	3.4423e-11
105038559	2.6459	1.6833e-18
105049204	2.6375	0.041202
105055934	2.6364	4.4813e-06
105060852	2.6358	0.00010934
105032607	2.6342	0.023608
105052637	2.634	1.6066e-40
105035502	2.6278	1.1483e-28
105057447	2.6222	4.7542e-15
105042167	2.6215	1.698e-29
105057709	2.6142	3.2379e-34
105057189	2.6133	3.5645e-29
105032467	2.6115	9.9468e-39
105055677	2.6092	0.0017682
105051747	2.609	8.5028e-09
105032071	2.6084	3.647e-08
105061334	2.6076	3.394e-10
105057502	2.6072	3.2972e-23
105040738	2.6023	1.0832e-08
105042035	2.602	1.2572e-07
105061129	2.5987	1.7647e-20
105037085	2.5973	3.7161e-39
105059431	2.5947	4.3389e-34
105049192	2.5915	0.00014354
105052603	2.5848	0.047719
105033933	2.5827	5.4134e-06
105057390	2.58	1.6416e-18
105042430	2.5789	7.6415e-06
105039994	2.5776	0.0008363
105059687	2.5751	3.7875e-06
105056987	2.5732	2.137e-05
105036928	2.5704	0.00041016
105060288	2.5683	0.011582
105043914	2.561	0.0044439
105034777	2.559	3.7596e-40
105056918	2.5509	0.0019238
105055415	2.5505	2.151e-07
105048340	2.5504	0.022454
105056382	2.547	1.3649e-16
105045308	2.5467	0.0084213
105050717	2.5451	6.7501e-11
105038349	2.5449	1.2848e-06
105043051	2.5425	1.3383e-09
105052636	2.5409	7.1892e-36
105045775	2.5395	0.0021971
105038249	2.5393	5.8529e-06
105055602	2.5387	3.197e-33
105041978	2.5363	5.2358e-17
105044023	2.5345	7.4249e-19
105047418	2.5338	4.9361e-20
105047989	2.5291	5.6784e-07
105050625	2.5284	1.7084e-06
105046073	2.5274	4.0145e-05
105040376	2.5259	9.1793e-06
105047228	2.5248	0.022941
105058870	2.5238	3.9238e-34
105055728	2.5178	3.2197e-17
105058234	2.5171	1.976e-22
105048399	2.5162	4.4412e-10
105042947	2.5151	2.3759e-21
105046865	2.5133	3.9244e-30
105041017	2.5127	4.9458e-12
105040221	2.5114	0.023321
105041571	2.5104	3.459e-06
105035877	2.5086	1.027e-35
105050120	2.5061	3.739e-09
105047061	2.4988	3.1435e-08
105046082	2.4987	3.0711e-15
105053415	2.4881	0.0031481
105046003	2.4776	9.2903e-33
105041894	2.4769	2.0163e-36
105036027	2.4749	7.4031e-33
105055417	2.4711	0.00041512
105059030	2.4709	6.6669e-07
105057319	2.4694	3.6561e-06
105048026	2.4665	2.6548e-23
105040908	2.4658	0.0067782
105053164	2.4654	0.00013565
105047520	2.4644	8.6015e-10
105053060	2.4573	8.6516e-38
105045196	2.4565	5.5501e-05
105032364	2.4555	2.9518e-13
105041757	2.455	1.7723e-12
105039334	2.4539	6.1173e-08
105059922	2.4533	3.8949e-05
105050235	2.4529	4.0526e-05
105036995	2.4458	3.3821e-13
105041698	2.4448	1.0695e-36
105043330	2.4447	4.0114e-07
105036887	2.4387	0.00029313
105033244	2.4384	2.1819e-05
105047629	2.4374	0.01208
105042501	2.4368	1.2339e-06
105052883	2.4364	0.027656
105041236	2.4353	5.5177e-13
105045643	2.4335	1.099e-34
105038466	2.4277	4.2632e-08
105041640	2.4256	0.0015799
105043902	2.4251	0.0049863
105054843	2.4238	2.3587e-34
105047424	2.4234	8.9151e-23
105040010	2.4232	6.6345e-05
105033982	2.4227	4.3422e-11
105049884	2.421	2.6886e-06
105040230	2.4198	0.0070921
105047837	2.4186	0.037136
105049624	2.4157	2.1965e-28
105050904	2.4157	7.8705e-22
105041905	2.415	5.2243e-37
105048873	2.4135	0.007704
105032873	2.4117	2.7332e-31
105038629	2.4082	1.0146e-15
105061253	2.4081	4.6089e-18
105049094	2.4078	1.0891e-06
105044388	2.4074	4.1045e-28
105056551	2.4069	0.025093
105033284	2.4026	0.00086984
105053284	2.399	1.914e-12
105046521	2.398	1.9071e-26
105058388	2.3961	1.323e-10
105037254	2.3953	7.577e-08
105041412	2.3937	5.9045e-09
105037739	2.3924	0.0010006
105045943	2.3876	0.0039239
105060045	2.3847	0.0014667
105039604	2.3846	1.2236e-05
105039139	2.3819	4.0011e-13
105043000	2.3786	2.1672e-08
105040948	2.3779	2.226e-31
105032493	2.376	0.0044486
105057697	2.3665	3.8741e-35
105045153	2.3622	6.7727e-14
105046002	2.3612	2.1432e-05
105060077	2.3605	7.4945e-26
105054390	2.3591	7.818e-27
105044310	2.3589	0.00017362
105047865	2.3554	2.2152e-14
105036356	2.3551	0.002468
105046688	2.3544	0.0024999
105051598	2.3541	5.6265e-07
105048024	2.3514	1.2545e-19
105059481	2.3488	2.2682e-18
105050064	2.3481	9.6604e-26
105043775	2.348	8.9493e-21
105047889	2.347	0.032734
105045664	2.3424	8.654e-07
105049213	2.3387	0.0055426
105059869	2.3345	3.5033e-15
105052979	2.3333	0.035326
105050124	2.3318	2.1658e-34
105033206	2.3288	7.4087e-30
105051106	2.3263	5.4319e-21
105044947	2.3253	5.8543e-20
105046779	2.3194	7.2401e-36
105042628	2.3175	1.0733e-17
105045154	2.3068	1.7877e-06
105040563	2.3044	5.9338e-11
105044685	2.3036	3.0428e-07
105039640	2.3036	0.0053292
105059781	2.3022	8.7866e-06
105044840	2.3021	0.0018968
105055270	2.3016	0.00043288
105039039	2.3014	0.029262
105055637	2.3005	8.1855e-14
105043213	2.3	0.019005
105057003	2.2997	9.226e-18
105041161	2.2927	0.044194
105053432	2.2876	1.2696e-08
105051237	2.2856	2.7559e-06
105052532	2.2852	1.9319e-05
105044339	2.2849	0.040619
105042583	2.2785	1.9056e-26
105056014	2.2747	3.0662e-05
105036018	2.2741	3.263e-11
105039203	2.274	1.2267e-05
105059108	2.2711	8.443e-33
105046333	2.2616	2.5888e-06
105047003	2.2599	8.7011e-17
105036020	2.2599	0.045315
105045368	2.2584	1.0577e-17
105057706	2.256	1.4776e-05
105041168	2.2557	6.6675e-08
105040071	2.2553	0.017832
105054566	2.253	0.00011821
105048778	2.2496	0.018133
105034654	2.2493	0.00057032
105050007	2.2434	3.6046e-20
105040718	2.2406	7.9933e-06
105047236	2.2375	2.1988e-31
105053821	2.2349	4.7884e-13
105039795	2.2332	1.2777e-24
105040280	2.2332	0.02799
105047248	2.2323	4.341e-11
105036566	2.2309	1.9511e-05
105048090	2.2304	1.7707e-22
105052337	2.2256	0.020536
105040737	2.2222	0.0098656
105059850	2.222	0.0029778
105049926	2.2213	5.8385e-05
105049368	2.2149	0.00056269
105056589	2.2141	0.00010871
105033391	2.2116	3.9387e-13
105059655	2.2109	5.5642e-05
105047331	2.2105	1.2825e-08
105047013	2.2086	6.1858e-24
105045921	2.2083	1.7069e-09
105034983	2.2075	0.00068993
105040481	2.2071	0.0053215
105042593	2.2064	2.2468e-22
105054020	2.2061	0.0021677
105034966	2.2055	5.3331e-07
105048184	2.2043	3.6256e-22
105039201	2.1966	0.00077549
105040217	2.1948	0.00035174
105036933	2.1933	2.5677e-26
105047559	2.1923	0.00011556
105052837	2.1921	3.161e-18
105049693	2.1897	6.907e-26
105045567	2.1864	8.4912e-12
105037988	2.1855	7.1865e-08
105040764	2.1834	3.0621e-17
105039569	2.1784	0.0016278
105048220	2.178	0.034803
105038205	2.1769	3.0591e-23
105052220	2.1752	2.3871e-11
105043585	2.1748	1.4049e-30
105045463	2.1744	1.441e-23
105047736	2.1726	0.01406
105057098	2.1721	1.608e-09
105038651	2.1713	3.4756e-11
105045888	2.1708	0.0090969
105044569	2.1669	1.684e-23
105046275	2.1653	0.048016
105057091	2.1645	1.5506e-06
105057979	2.1625	9.8602e-11
105046949	2.1624	3.9273e-15
105045783	2.1591	2.7339e-11
105040895	2.1577	4.5921e-06
105032141	2.1541	0.045776
105032097	2.1483	1.1742e-05
105046252	2.1475	5.991e-08
105058607	2.1461	3.1826e-06
105041068	2.1451	0.00012969
105051310	2.142	8.1729e-07
105054100	2.1412	4.1833e-22
105048495	2.1402	4.7611e-05
105054362	2.14	0.010132
105060956	2.1374	5.3205e-08
105055750	2.1365	7.5263e-28
105039562	2.1336	9.3395e-07
105058091	2.13	4.5436e-12
105040042	2.125	0.026479
105040214	2.1247	3.5076e-12
105049770	2.1246	1.4996e-22
105048582	2.1198	1.0663e-25
105041303	2.1198	3.9205e-13
105039486	2.1194	9.1891e-11
105045615	2.1189	2.0999e-08
105034660	2.1176	4.3459e-25
105032529	2.1166	5.2691e-18
105045685	2.1166	0.00011186
105040317	2.1143	3.548e-23
105044900	2.1136	8.0104e-17
105039250	2.1067	0.0013794
105033591	2.1047	0.035966
105051057	2.1009	4.1672e-21
105032518	2.0971	0.0015453
105046470	2.0968	2.2418e-16
105036190	2.093	1.2408e-22
105054269	2.0924	2.4346e-14
105040320	2.0921	2.2975e-19
105054117	2.0914	3.4693e-26
105050373	2.0912	5.099e-05
105034928	2.0911	0.046228
105057837	2.0888	3.6172e-26
105057849	2.0873	1.646e-06
105035268	2.0867	1.5775e-22
105052255	2.0866	0.0083754
105032419	2.0843	0.0021579
105038370	2.0841	4.6089e-18
105061057	2.0826	1.4334e-18
105048291	2.0809	5.9811e-20
105048405	2.0798	0.0165
105059286	2.0788	9.4913e-08
105035489	2.0777	0.0034903
105035455	2.0748	5.7047e-21
105031983	2.073	0.01261
105060699	2.0712	0.006074
105059413	2.0703	3.8698e-16
105048453	2.069	7.7974e-23
105042739	2.0676	0.029937
105051684	2.0667	9.3534e-24
105060586	2.066	5.691e-13
105056006	2.0636	2.1355e-05
105044665	2.0613	9.6536e-22
105055645	2.0606	2.911e-26
105041398	2.0605	6.7772e-07
105053658	2.0596	6.3437e-11
105033467	2.0588	0.027601
105050868	2.0582	3.7981e-11
105058052	2.0572	1.9995e-05
105058492	2.0545	2.1397e-05
105044478	2.0535	1.576e-11
105041207	2.0534	3.4679e-05
105047058	2.0522	0.0035494
105047274	2.0517	6.7953e-10
105033679	2.051	0.044889
105043339	2.0481	0.00051185
105041354	2.0457	5.4021e-21
105045691	2.042	1.7472e-11
105045254	2.038	0.013129
105044367	2.0319	1.4422e-07
105051247	2.0318	0.0058279
105039860	2.0307	2.9682e-07
105039470	2.0305	0.00022466
105049431	2.0303	0.011898
105051365	2.0297	6.9834e-28
105032193	2.027	3.6256e-22
105040730	2.0269	1.2554e-17
105057490	2.026	9.4625e-15
105052113	2.026	2.1377e-06
105054706	2.0256	3.1956e-10
105053539	2.0253	0.015747
105057828	2.0241	6.9643e-05
105058988	2.0238	0.0007864
105050875	2.022	0.0021513
105051506	2.0214	0.0068922
105055851	2.0188	0.0034329
105061191	2.0141	3.9597e-17
105041682	2.0132	0.0015633
105052510	2.0111	4.6782e-27
105047390	2.0106	4.358e-11
105045061	2.0098	1.3451e-07
105043156	2.0086	1.67e-23
105033495	2.0083	3.4887e-09
105041345	2.0079	1.5112e-05
105032735	2.0078	0.0079174
105033307	2.0065	1.1397e-08
105041187	2.0056	1.8792e-08
105040548	2.0053	8.2181e-13
105039116	2.002	1.279e-10
105050471	2.0013	0.0072563
105044596	1.9981	7.4494e-25
105050737	1.9961	0.00025273
105046060	1.9933	3.4897e-11
105056283	1.9921	0.00043889
105043813	1.9903	1.0654e-24
105056098	1.9896	0.00054684
105037935	1.9878	6.4971e-10
105060539	1.9874	5.6503e-11
105040109	1.9868	3.3667e-23
105052343	1.9858	2.3077e-05
105052290	1.9854	5.6727e-07
105048649	1.984	0.0059395
105049190	1.9827	0.0055155
105047155	1.9779	1.2225e-10
105057096	1.9778	0.021767
105054043	1.9759	7.8545e-25
105058009	1.9737	0.0058798
105052000	1.9718	0.0020868
105042992	1.971	5.6083e-26
105050967	1.9705	0.00010624
105056222	1.9701	0.0035468
105049817	1.9697	5.7021e-23
105058578	1.9677	2.1406e-12
105031939	1.9671	2.2227e-11
105048615	1.9667	0.016659
105045696	1.966	2.2648e-26
105059047	1.964	8.5628e-05
105056473	1.963	2.9346e-05
105055275	1.9623	0.0017634
105039446	1.9613	0.018185
105058178	1.96	0.0066758
105058965	1.9579	0.0010512
105032838	1.9568	1.3423e-05
105032597	1.9565	2.5404e-21
105032756	1.9535	3.4298e-06
105049947	1.9472	7.9411e-11
105047327	1.9467	1.8253e-15
105050553	1.9466	8.8917e-06
105060714	1.9454	1.3242e-05
105050392	1.9453	5.3651e-09
105041062	1.944	0.00015232
105059459	1.9438	1.5824e-10
105047899	1.9426	1.3976e-24
105051963	1.9422	7.9234e-06
105034311	1.9421	2.8604e-25
105058031	1.9417	0.0073912
105039447	1.9404	3.0621e-17
105040582	1.9388	8.9105e-23
105054198	1.9383	3.9707e-19
105055697	1.9383	0.01172
105058881	1.9379	1.3087e-15
105048264	1.9378	2.4747e-09
105054167	1.9355	4.0526e-05
105046852	1.9354	0.014304
105048449	1.9342	0.00019063
105050470	1.9333	1.0577e-05
105042768	1.9322	0.020347
105045458	1.9321	2.0654e-11
105042023	1.9316	1.8557e-09
105042118	1.9314	2.6185e-13
105058045	1.931	0.014081
105042120	1.9302	0.032005
105058159	1.9285	2.1112e-20
105056938	1.928	5.1461e-07
105044763	1.9278	2.9929e-05
105033559	1.927	3.6179e-14
105052429	1.9251	1.8959e-06
105053949	1.9248	3.492e-15
105037902	1.9228	1.9255e-05
105038470	1.9216	0.0055916
105053706	1.92	4.9224e-19
105040218	1.9178	3.7348e-09
105044722	1.9156	9.3419e-21
105054185	1.9145	1.0229e-14
105043857	1.914	2.6051e-19
105058649	1.9139	0.0016388
105041448	1.9123	3.5769e-05
105038190	1.9122	4.1814e-08
105046075	1.9117	3.1474e-08
105048804	1.9111	4.6619e-22
105045159	1.9103	6.6273e-08
105057836	1.9098	1.8797e-14
105059832	1.9097	7.864e-06
105040893	1.9088	1.0969e-05
105043487	1.9066	1.8308e-07
105052054	1.9064	5.1419e-18
105054350	1.9062	0.0038012
105052902	1.9054	0.0047902
105043755	1.9053	6.6349e-15
105033956	1.9048	2.8601e-07
105035543	1.9043	2.5381e-05
105059528	1.9039	7.4996e-16
105049536	1.9039	5.7453e-05
105041904	1.9028	3.9603e-15
105054146	1.901	0.00040166
105042507	1.9005	2.3037e-23
105038812	1.9004	1.5718e-08
105054044	1.8999	2.1889e-08
105038746	1.8994	0.00092744
105042770	1.8991	4.1364e-24
105051972	1.8968	9.1174e-11
105040285	1.8967	0.00030699
105050762	1.8929	1.1512e-13
105057651	1.8924	1.7336e-20
105057229	1.8904	9.9983e-23
105036778	1.8903	1.3848e-07
105034743	1.8903	2.0864e-07
105056341	1.8891	1.5024e-12
105049887	1.8873	0.04751
105044026	1.8862	1.8448e-14
105048542	1.8857	1.1181e-21
105045922	1.8851	0.03886
105037251	1.8847	1.6575e-15
105035699	1.8832	1.0356e-17
105035833	1.8828	1.0079e-20
105047297	1.8827	0.010987
105046326	1.8815	0.00027489
105036714	1.8801	4.8778e-06
105050772	1.8781	8.9272e-06
105046795	1.8778	2.7228e-05
105058610	1.8775	0.019947
105048819	1.8765	0.03975
105032751	1.874	0.023178
105055709	1.8733	2.3224e-21
105033259	1.873	1.4583e-05
105034543	1.8703	6.7975e-12
105054034	1.87	1.6937e-21
105034407	1.8693	5.7246e-19
105041884	1.8689	1.1278e-11
105055642	1.8684	5.7236e-10
105041060	1.8678	0.020816
105034538	1.8678	0.04342
105060362	1.8635	2.8421e-23
105037040	1.8629	1.1006e-05
105056008	1.8621	0.00066267
105050002	1.8618	4.3275e-09
105034068	1.8596	0.00049608
105047588	1.8576	0.0052375
105060948	1.8564	0.0024053
105032298	1.8548	9.6056e-05
105049674	1.8544	4.2353e-20
105040287	1.8542	8.402e-23
105036392	1.8523	4.1247e-17
105059599	1.8512	6.559e-07
105060733	1.8511	0.0042672
105045258	1.8505	0.016034
105057759	1.8491	1.0777e-20
105034044	1.8487	3.9643e-09
105049893	1.8466	8.0784e-17
105043705	1.8465	0.0030198
105055994	1.8463	4.3063e-23
105059122	1.8458	0.00075611
105039307	1.8446	0.011907
105040934	1.8445	1.0769e-17
105060052	1.8445	8.8931e-14
105047040	1.8441	0.0044495
105055843	1.8383	4.6927e-14
105040441	1.8383	0.016438
105047289	1.8371	4.265e-10
105056477	1.8349	1.3041e-08
105037132	1.8341	2.5252e-09
105036235	1.8334	0.0028965
105060871	1.8317	0.00017777
105037856	1.831	0.00031369
105041290	1.8298	5.5753e-21
105036469	1.8278	5.4961e-13
105060086	1.8275	0.002609
105037153	1.8261	2.1518e-15
105033786	1.8244	8.5939e-15
105050136	1.8233	6.2801e-17
105042854	1.8231	1.3419e-07
105038010	1.8223	0.0020841
105053507	1.8222	0.036928
105046940	1.8207	0.0075092
105042756	1.8194	8.8147e-07
105047849	1.819	3.5358e-12
105049442	1.8163	1.9654e-20
105046532	1.8141	2.9452e-06
105035853	1.8128	2.412e-09
105051783	1.8128	0.020314
105038625	1.8109	6.4508e-09
105047114	1.8097	1.2076e-20
105048136	1.8094	1.8571e-08
105043265	1.8092	1.4706e-18
105041249	1.8057	0.040651
105036861	1.8049	0.040428
105057778	1.8048	0.023051
105056672	1.804	0.0005706
105047675	1.8014	1.8805e-09
105040334	1.7966	0.00061296
105057303	1.7946	8.7269e-06
105040129	1.7938	0.0015706
105060601	1.7917	0.010478
105061032	1.7909	0.0016396
105046313	1.7901	0.040578
105032503	1.7887	0.048906
105034742	1.7868	0.023615
105045283	1.7864	3.6808e-21
105033875	1.7858	1.4939e-10
105048448	1.7857	2.187e-20
105037682	1.7844	7.2433e-06
105054279	1.7836	8.7295e-20
105036602	1.7832	0.023615
105051813	1.7822	2.3874e-21
105038315	1.782	0.0017281
105047970	1.7804	1.9208e-08
105045907	1.78	2.307e-10
105052064	1.7799	6.967e-21
105051000	1.7768	4.3552e-13
105035592	1.7763	0.00057573
105046226	1.7748	3.4102e-13
105060116	1.7734	1.3973e-09
105037736	1.7727	4.8816e-09
105044976	1.7722	0.00015985
105041603	1.7715	7.9538e-16
105047020	1.7702	3.894e-20
105054514	1.7689	1.5995e-08
105043367	1.7683	7.9487e-07
105038034	1.7669	4.7484e-05
105050636	1.7665	6.2341e-05
105039013	1.7664	0.010653
105032996	1.7663	0.000468
105041258	1.7648	1.0426e-18
105055988	1.7636	3.0009e-16
105049793	1.7613	2.2394e-14
105033338	1.7597	4.9096e-11
105060549	1.7592	2.1197e-19
105055260	1.7563	1.3993e-20
105043547	1.7562	0.019953
105048265	1.7559	0.00027454
105043023	1.7536	1.4518e-08
105035740	1.7535	0.00054431
105045862	1.7531	0.034929
105048140	1.7518	5.8483e-08
105048084	1.7497	0.028469
105036298	1.7482	0.0042953
105034187	1.7481	1.9189e-07
105046900	1.7481	0.009961
105038247	1.7475	0.00011739
105049379	1.7466	8.9061e-09
105045158	1.7459	2.1577e-16
105056767	1.7406	3.8943e-05
105036313	1.7394	5.2506e-19
105036034	1.7392	6.8658e-15
105032272	1.7391	1.0025e-08
105035143	1.7378	0.019872
105055302	1.7365	0.01083
105057280	1.736	0.026097
105052081	1.7358	2.1673e-09
105042213	1.7356	1.2557e-19
105042089	1.7355	0.0154
105032882	1.7348	2.3977e-09
105050129	1.7345	4.1725e-10
105053379	1.7344	1.8766e-15
105050183	1.7328	9.7398e-15
105061028	1.7318	0.0056067
105040940	1.7311	1.7392e-06
105046871	1.7304	5.9121e-11
105053559	1.7304	1.6787e-05
105050694	1.7302	6.3533e-16
105035604	1.7302	1.7297e-14
105039792	1.7297	0.0010548
105033025	1.7286	1.6265e-08
105040639	1.7273	2.9849e-07
105051432	1.727	0.0061767
105038887	1.7237	1.352e-05
105061046	1.7223	0.019873
105054780	1.722	5.6424e-20
105035151	1.719	5.4064e-09
105060930	1.7185	0.00079724
105056519	1.7174	5.8462e-14
105035560	1.7168	4.679e-05
105061006	1.716	2.5977e-14
105056299	1.7157	0.00084662
105060053	1.7155	3.647e-08
105037987	1.7147	0.011009
105050935	1.7132	6.4941e-10
105052105	1.7127	0.00027614
105055926	1.7118	3.0507e-07
105060311	1.7113	0.031084
105032528	1.711	0.00055776
105059313	1.7075	8.7166e-12
105041039	1.7056	0.0047651
105040897	1.7046	2.4685e-11
105047748	1.7037	8.0476e-18
105034991	1.7027	6.2837e-06
105039426	1.7025	0.0018911
105038141	1.7019	5.9516e-07
105058845	1.7019	0.010211
105052860	1.7011	1.1512e-13
105059485	1.7005	0.0022989
105058569	1.7004	5.2195e-14
105051978	1.7001	0.00016437
105046624	1.6993	0.0014852
105042235	1.6989	5.742e-17
105051224	1.6983	0.024286
105056990	1.6981	0.0016377
105047157	1.6955	0.0010546
105036712	1.6935	4.2707e-15
105048950	1.6932	0.049362
105052994	1.6907	2.2135e-10
105032793	1.6902	2.9456e-14
105040176	1.6897	0.0020829
105036093	1.6887	0.037571
105039852	1.6885	1.4475e-08
105050451	1.6874	0.0041545
105052533	1.6864	0.00026031
105040621	1.6848	1.8935e-13
105035535	1.6845	0.0021928
105033131	1.6844	9.4788e-07
105032498	1.6828	0.0071794
105051112	1.6814	2.7417e-05
105053721	1.6796	1.9898e-10
105037548	1.6776	4.6797e-10
105039374	1.6763	3.7601e-08
105048278	1.6759	2.002e-10
105051348	1.6734	8.0726e-05
105045056	1.6725	9.298e-14
105039563	1.6715	6.977e-16
105054633	1.671	1.1244e-08
105051768	1.6694	0.00079742
105033146	1.669	1.2216e-05
105045632	1.669	0.007934
105042689	1.6677	0.0021863
105048501	1.6669	0.00061832
105043907	1.6659	2.2131e-14
105056603	1.6637	5.0772e-10
105052430	1.6619	8.9981e-11
105047985	1.6617	1.2556e-16
105045030	1.6593	4.8658e-16
105035653	1.6575	5.4064e-09
105039053	1.6561	6.977e-16
105035979	1.6547	9.3116e-16
105045868	1.6544	3.4741e-13
105037456	1.6543	0.029204
105059916	1.6532	1.7027e-08
105051955	1.6521	5.6839e-14
105033436	1.6518	6.8781e-07
105035915	1.6493	0.0017023
105034350	1.6481	1.2378e-13
105043518	1.6478	3.87e-14
105041849	1.6478	0.00021357
105053228	1.6477	0.037431
105050765	1.6476	2.0915e-07
105059872	1.6476	2.255e-07
105043740	1.6456	1.0854e-11
105039873	1.6452	3.968e-17
105039934	1.6444	4.4375e-16
105038774	1.6434	0.010152
105049771	1.6417	2.7816e-11
105053125	1.6415	4.1456e-07
105048747	1.6401	2.3358e-06
105044723	1.6391	1.6177e-14
105059276	1.6389	1.3469e-05
105035028	1.6375	0.0080112
105059489	1.6351	2.1094e-14
105059785	1.6343	1.7082e-09
105061540	1.6338	3.0655e-12
105035172	1.6336	3.7267e-11
105052087	1.6332	0.0077409
105060001	1.6332	0.01065
105032116	1.632	0.016345
105058054	1.6317	6.7062e-11
105054206	1.6305	0.020666
105040793	1.6301	0.0032866
105040658	1.6286	2.2314e-12
105044799	1.6285	1.752e-16
105043864	1.6274	0.037043
105043709	1.627	1.1677e-05
105050571	1.6256	2.9128e-10
105048571	1.6244	0.0040725
105059032	1.6239	1.0469e-05
105051987	1.6236	2.9894e-17
105050096	1.6219	7.5472e-06
105061012	1.621	2.9735e-08
105039132	1.6193	0.047128
105061547	1.6189	0.022164
105041318	1.6172	5.5273e-09
105049273	1.6169	0.00075026
105053333	1.6168	3.5347e-08
105047673	1.6147	2.9568e-14
105036652	1.6138	2.4775e-14
105040867	1.6122	7.5538e-07
105035460	1.6115	0.0049259
105049511	1.61	3.7729e-12
105059902	1.6079	0.011173
105050522	1.6058	1.0163e-08
105043742	1.6058	1.9096e-05
105055273	1.605	6.6086e-07
105039385	1.6047	0.028113
105034825	1.6046	6.0806e-14
105046667	1.604	8.5341e-14
105049223	1.6018	4.4777e-11
105056384	1.6018	1.1453e-08
105044794	1.6016	1.169e-14
105054662	1.6015	9.6677e-06
105034043	1.6003	0.0074777
105057084	1.5996	3.2989e-14
105033946	1.5994	0.031473
105050621	1.5988	6.4198e-05
105037614	1.5987	0.0089226
105042814	1.5983	1.0307e-13
105049242	1.5963	0.0036475
105054346	1.5956	0.007994
105035785	1.5953	5.652e-05
105052066	1.5946	0.011608
105056275	1.5943	3.1761e-15
105059358	1.594	6.9259e-11
105052184	1.5936	0.00022547
105040199	1.5927	7.0329e-14
105046826	1.5906	0.0053431
105055518	1.5905	2.218e-06
105050112	1.5899	5.7772e-05
105041423	1.5887	0.0011762
105056996	1.5873	6.8084e-15
105058472	1.5869	0.00012469
105032409	1.5865	1.4998e-17
105032195	1.5857	1.1168e-08
105033224	1.5848	0.024324
105061370	1.5832	0.010152
105044598	1.5822	9.9421e-07
105050681	1.5816	6.8222e-15
105053402	1.5816	7.9494e-06
105059285	1.5814	1.3293e-15
105057659	1.5811	0.034683
105055179	1.5783	0.026455
105041947	1.5778	0.037576
105050817	1.5771	4.1187e-07
105040688	1.5761	0.00014767
105050318	1.5754	1.8766e-15
105052830	1.5722	7.3937e-14
105043426	1.5719	9.3839e-16
105044790	1.5711	2.3084e-06
105048427	1.5702	3.943e-05
105060104	1.5701	1.2085e-06
105051538	1.57	2.2848e-05
105055860	1.5694	3.394e-10
105050669	1.5693	1.8797e-14
105046653	1.5691	0.010348
105056615	1.5682	0.0058508
105033078	1.5669	0.002791
105055436	1.5668	1.112e-09
105061016	1.5644	7.9174e-06
105040689	1.564	4.6166e-11
105040168	1.564	1.5176e-09
105054808	1.5635	0.0018753
105053543	1.5633	1.0722e-05
105043314	1.5606	4.4833e-05
105045462	1.5592	3.086e-11
105049537	1.559	2.8587e-07
105055053	1.5562	1.1918e-06
105037787	1.5562	0.0063866
105059258	1.5542	2.7819e-05
105057654	1.5537	1.3461e-15
105035348	1.5525	0.00045685
105051831	1.5525	0.031238
105051996	1.5518	0.040634
105060189	1.5503	2.1152e-15
105045407	1.55	0.013203
105033882	1.5494	8.4837e-08
105038327	1.5494	6.0658e-06
105035805	1.5489	5.1029e-08
105043535	1.5484	0.001512
105054165	1.5472	0.0025921
105042958	1.5436	1.5379e-05
105036881	1.5435	4.1134e-07
105055687	1.5431	5.2195e-14
105048930	1.5427	8.1821e-14
105032686	1.5419	0.034201
105058240	1.5411	3.5953e-10
105048662	1.541	0.0049692
105051852	1.5408	0.00064943
105043625	1.5407	2.1147e-05
105032079	1.5404	0.0003764
105057462	1.5396	3.3246e-14
105036863	1.5387	0.0016107
105053735	1.5376	0.014343
105058314	1.5374	0.00875
105057639	1.5372	4.9198e-05
105038225	1.5361	2.7869e-15
105033256	1.5359	2.7313e-07
105037786	1.535	2.1542e-05
105033561	1.5349	2.6171e-14
105036511	1.5349	0.0013194
105039687	1.5324	1.5982e-10
105046791	1.532	1.2936e-09
105047074	1.5317	4.8969e-06
105052068	1.5317	0.00031462
105034816	1.5313	1.0249e-06
105035584	1.5313	3.7087e-05
105038457	1.5308	6.5191e-15
105043987	1.529	4.9875e-09
105050475	1.5265	8.3559e-13
105050758	1.5252	1.4585e-09
105057359	1.5205	0.00016879
105059126	1.5203	2.2818e-11
105053291	1.5191	4.9092e-12
105057649	1.5159	9.3465e-15
105047407	1.515	2.2959e-11
105049824	1.5149	1.311e-07
105057190	1.5134	6.9482e-12
105045720	1.5129	1.7836e-15
105034856	1.5124	0.0041447
105044699	1.5118	1.1242e-11
105049807	1.5107	4.1471e-09
105044311	1.5096	7.9657e-05
105042041	1.5096	0.0009237
105059156	1.509	5.488e-13
105034343	1.509	3.2277e-08
105040539	1.5089	0.012852
105039081	1.5088	3.1983e-11
105034149	1.5083	1.6087e-13
105039117	1.5069	7.074e-13
105040451	1.5069	0.0027149
105040040	1.5049	0.002938
105061087	1.5042	1.1319e-15
105032281	1.5036	0.001853
105051765	1.5015	0.0045859
105052354	1.5002	2.0487e-11
105044841	1.499	2.5706e-07
105051670	1.499	0.0094649
105052591	1.4978	2.0311e-14
105047879	1.4975	5.6584e-07
105050355	1.4956	0.0080841
105036307	1.4926	1.3493e-08
105047935	1.4922	7.5545e-13
105044235	1.4919	0.00058714
105048524	1.4917	9.2629e-08
105048222	1.4916	0.019656
105060966	1.4904	2.4229e-08
105036450	1.488	0.00051594
105049381	1.4877	3.5037e-12
105054142	1.4866	0.0030373
105033998	1.4846	7.6758e-10
105042969	1.4844	0.00016437
105057210	1.4843	1.5331e-10
105061467	1.4835	0.0037221
105050685	1.482	0.039231
105061135	1.4819	8.331e-14
105040604	1.4806	0.017954
105040900	1.4794	3.9198e-11
105033756	1.479	1.2758e-10
105046631	1.4785	9.7949e-12
12079464	1.4778	0.041945
105060028	1.4776	4.2341e-05
105049607	1.4769	0.00013931
105050497	1.4756	6.6513e-10
105057219	1.475	8.5998e-13
105046373	1.4749	0.00023774
105054694	1.4722	5.892e-10
105035369	1.4721	7.4973e-08
105047552	1.4703	0.0014348
105045762	1.4692	0.029878
105043171	1.4691	2.5341e-13
105050545	1.469	0.0005723
105061546	1.4685	1.7614e-06
105035532	1.4684	3.2501e-15
105058174	1.4681	1.0187e-09
105043032	1.4665	1.0896e-12
105058488	1.466	3.9099e-09
105039513	1.4645	0.00067783
105034735	1.4645	0.0044639
105034489	1.4642	7.2938e-15
105044664	1.4607	0.011377
105056277	1.4606	1.6464e-06
105032471	1.4605	2.1194e-10
105052993	1.4601	1.141e-13
105053548	1.4601	2.3393e-06
105048019	1.4599	3.7917e-07
105058068	1.4589	0.00039805
105055190	1.4585	0.0028482
105053801	1.4584	3.3879e-14
105045718	1.4582	4.13e-05
105031976	1.458	5.1305e-06
105051104	1.4561	1.0287e-12
105060875	1.456	0.017646
105059737	1.454	9.2934e-07
105041744	1.4535	0.032483
105056552	1.4526	0.00678
105058485	1.4514	1.243e-09
105050070	1.4502	0.0044843
105057665	1.4501	1.0899e-07
105052523	1.4498	2.8183e-05
105039373	1.4491	3.3548e-08
105043294	1.4489	0.001133
105042032	1.4482	8.3083e-14
105053820	1.4475	0.0012324
105061107	1.4474	7.5811e-09
105046285	1.4472	1.1253e-14
105038940	1.4465	1.1763e-07
105059695	1.4459	2.0823e-12
105040003	1.4454	2.7423e-08
105038539	1.4448	8.5271e-06
105059506	1.444	8.7128e-12
105035897	1.4422	0.00075975
105038303	1.4407	0.00054943
105053388	1.4406	0.00024379
105056915	1.4402	0.031979
105042404	1.4393	0.01029
105059555	1.4392	4.6638e-06
105050044	1.4389	1.2825e-08
105050987	1.4371	0.001438
105032902	1.4356	5.48e-05
105037656	1.4353	2.2437e-09
105054089	1.4351	4.0102e-10
105050857	1.435	1.3143e-12
105039683	1.4336	8.0639e-07
105053697	1.4332	2.9581e-10
105060913	1.4322	1.2225e-10
105042716	1.4321	5.5152e-07
105049545	1.4319	8.7086e-12
105048614	1.4316	0.0004924
105047969	1.4307	5.9035e-05
105048647	1.4305	0.00013227
105051395	1.429	6.4432e-12
105058702	1.429	3.3746e-05
105039086	1.4286	2.6551e-12
105055678	1.4281	0.00047407
105039699	1.428	3.2439e-08
105051931	1.4268	0.00035486
105045901	1.4265	1.5116e-12
105059658	1.4257	6.1312e-08
105060346	1.4256	0.0089647
105054106	1.4246	0.048801
105035789	1.4242	0.0014834
105033747	1.4241	3.4916e-12
105050811	1.4229	3.122e-11
105032983	1.4219	0.00031499
105034183	1.4217	2.6504e-05
105045675	1.4201	0.004313
105048871	1.4195	0.002818
105054419	1.4191	1.5459e-09
105058972	1.4187	0.0028252
105034899	1.4185	7.7998e-12
105056378	1.4171	2.1434e-10
105054246	1.4169	0.0091855
105047597	1.4159	2.1609e-10
105037869	1.4155	6.7427e-06
105048286	1.4146	1.3053e-08
105060976	1.4144	0.0016045
105054821	1.4139	2.0874e-07
105040515	1.4136	3.4666e-11
105032598	1.4127	1.1032e-09
105048988	1.4117	1.7037e-13
105053654	1.4114	1.1304e-12
105042038	1.4109	4.2463e-07
105061551	1.4108	0.0015584
105044400	1.4103	2.1924e-11
105032403	1.4102	1.8239e-08
105034663	1.4101	1.6576e-10
105039560	1.4097	9.5214e-14
105057918	1.4096	0.00037425
105058193	1.4084	1.1242e-07
105051382	1.4073	3.7274e-05
105039523	1.406	2.8684e-10
105036569	1.4027	9.6504e-10
105035847	1.3993	0.043727
105048017	1.399	1.2578e-07
105039095	1.399	3.0043e-07
105059185	1.3979	2.6596e-11
105048808	1.3979	0.036188
105035192	1.3976	1.9499e-07
105035123	1.3966	0.0086343
105037953	1.3963	0.00070304
105032677	1.3957	0.0043648
105059480	1.3955	3.9657e-10
105032006	1.3953	4.9994e-05
105047705	1.3942	0.0010539
105038648	1.393	0.025363
105057333	1.3929	1.1131e-05
105044849	1.3896	0.0043913
105055590	1.3885	2.5967e-10
105035222	1.3874	5.6321e-09
105049208	1.3874	4.7817e-08
105036147	1.3868	3.1773e-11
105042975	1.3865	2.0008e-13
105060072	1.3852	1.5689e-05
105043497	1.3848	0.00094833
105039019	1.3847	3.4604e-09
105053917	1.3846	0.00082549
105032102	1.3842	0.0034334
105032786	1.383	3.6208e-07
105059087	1.3826	2.785e-09
105037924	1.3824	1.5635e-09
105038323	1.3814	8.6774e-10
105061204	1.3809	4.062e-12
105045221	1.3806	0.036067
105034087	1.3796	4.859e-08
105036405	1.3794	6.5976e-05
105050570	1.3793	1.4374e-08
105047151	1.3792	0.0023716
105035444	1.3788	1.3254e-12
105040508	1.3773	0.0011852
105041642	1.3769	3.6657e-05
105043326	1.3763	0.0011495
105044916	1.3761	3.855e-11
105054837	1.376	2.4685e-13
105053533	1.3746	0.0025362
105036896	1.3745	0.0016287
105060599	1.3744	1.4475e-08
105042482	1.3739	0.0056405
105054154	1.3733	0.00069947
105044661	1.3725	0.00014915
105054922	1.3717	6.3218e-10
105043756	1.3713	1.9279e-05
105051824	1.3705	5.5552e-08
105039351	1.3704	7.8775e-06
105048345	1.3703	7.1046e-11
105048606	1.3702	0.010093
105036129	1.37	5.8687e-05
105060757	1.3698	0.0061635
105040735	1.3697	4.6797e-10
105051745	1.3696	5.88e-08
105044308	1.3685	0.0018722
105044382	1.3665	0.010908
105042909	1.3642	2.4153e-13
105061095	1.3632	0.0056248
105045727	1.3622	4.4606e-08
105038371	1.3612	0.00019077
105055468	1.3605	0.0092593
105059756	1.3603	0.00060257
105033944	1.3598	1.3422e-06
105036311	1.3595	5.1025e-13
105051376	1.3585	9.6461e-05
105033714	1.3585	0.00029579
105057028	1.357	0.0010929
105052675	1.3569	0.0064635
105035834	1.3568	0.00078215
105053394	1.3561	1.2464e-08
105032929	1.356	1.3425e-11
105044459	1.3524	3.066e-05
105041736	1.3519	6.7099e-08
105048745	1.3512	1.8998e-09
105045352	1.3509	0.00052867
105044872	1.3502	3.3777e-11
105033535	1.3501	0.018809
105057433	1.3499	0.037579
105044359	1.3496	6.6725e-10
105035491	1.3478	0.038434
105053728	1.3468	1.5372e-09
105035923	1.3468	0.043407
105050653	1.3466	0.028158
105033456	1.3464	1.5763e-05
105060691	1.3462	0.0038227
105060902	1.3461	7.8928e-05
105058883	1.3456	5.3048e-12
105052588	1.3451	8.9488e-08
105039951	1.345	0.00010655
105034686	1.3445	3.3521e-07
105035666	1.3442	1.3709e-07
105037062	1.344	8.7099e-05
105033092	1.3436	9.75e-08
105056279	1.3434	3.9165e-09
105040056	1.3432	0.0021088
105043852	1.3427	4.6961e-06
105033600	1.3424	1.1074e-09
105034754	1.3424	1.7453e-08
105049574	1.3417	8.5952e-08
105055108	1.3408	4.5423e-06
105054714	1.3406	0.0043068
105047967	1.3405	3.653e-05
105046354	1.3403	2.9722e-05
105048192	1.3401	2.7705e-09
105054630	1.3384	2.3427e-11
105045179	1.338	6.96e-07
105059776	1.3378	6.3464e-08
105042280	1.3376	2.0999e-08
105047963	1.3362	0.023525
105045702	1.336	0.00020792
105046407	1.3359	3.0806e-10
105048261	1.3358	2.7587e-11
105034150	1.3358	1.0073e-05
105047789	1.3356	0.024217
105038366	1.3351	0.011835
105056490	1.3347	2.3108e-09
105040080	1.3345	1.8379e-05
105060542	1.3341	5.9497e-08
105045555	1.3339	7.1172e-08
105047855	1.3337	1.5823e-10
105032833	1.3332	0.0043206
105052126	1.3331	4.5163e-05
105032039	1.3326	7.8664e-09
105045937	1.3324	6.6965e-08
105035053	1.3322	1.5021e-08
105047316	1.3311	6.8446e-12
105042766	1.3293	0.01024
105048714	1.3285	5.6035e-06
105033619	1.3283	0.037704
105053862	1.3275	3.1673e-05
105044500	1.3271	3.7548e-11
105045019	1.3264	2.0864e-07
105059074	1.326	1.0942e-10
105034395	1.3251	7.2103e-11
105051015	1.3242	5.596e-11
105051859	1.3229	0.0067943
105033450	1.3221	0.00018364
105056245	1.322	5.972e-10
105035338	1.3212	0.00011695
105048443	1.321	0.0033738
105055484	1.3206	4.2632e-08
105045573	1.319	0.038594
105052964	1.318	3.2344e-07
105044383	1.3177	7.655e-12
105050154	1.3175	0.00012044
105032438	1.3172	0.00075651
105033932	1.316	1.3031e-09
105037212	1.316	6.9707e-06
105046429	1.3154	1.4042e-10
105041298	1.3148	0.0017896
105034957	1.3144	9.7593e-08
105041095	1.3141	0.0014454
105042696	1.3128	5.158e-10
105039042	1.3128	0.0013439
105046043	1.3116	4.6269e-11
105034910	1.3116	1.0929e-05
105052864	1.3113	0.00017988
105049932	1.311	6.5383e-05
105044932	1.3105	1.4246e-07
105033012	1.3102	0.023051
105036960	1.3101	3.3103e-08
105044059	1.3092	4.7747e-11
105054056	1.3088	1.0859e-05
105036432	1.3081	5.8867e-08
105048590	1.3081	1.0199e-06
105041200	1.3081	0.0019207
105041689	1.3072	0.00016388
105042121	1.3061	1.8117e-07
105044050	1.3054	2.3713e-11
105034926	1.3029	0.041204
105037493	1.3022	0.017724
105060762	1.302	0.0032419
105050712	1.3016	7.4182e-12
105045957	1.3016	2.9193e-06
105044998	1.3009	0.00175
105042333	1.3006	1.681e-07
105058096	1.2999	0.00020234
105039322	1.2984	1.0856e-09
105043556	1.2981	4.0818e-07
105032147	1.2979	2.983e-05
105043463	1.2977	1.3169e-07
105056494	1.2975	4.9036e-09
105053270	1.2973	6.7048e-11
105044413	1.2973	4.0564e-05
105041312	1.297	1.3706e-09
105042564	1.297	0.049194
105061575	1.2968	5.4656e-11
105041506	1.2957	5.2868e-08
105043076	1.2955	0.016716
105048306	1.2953	0.00046771
105045758	1.2945	0.02588
105048045	1.2942	0.0069188
105048007	1.2939	1.4188e-09
105060616	1.2931	0.024341
105046977	1.293	0.011106
105047489	1.2923	4.6468e-05
105059054	1.2922	4.7211e-05
105032707	1.2912	1.7486e-09
105038135	1.2907	2.1655e-10
105032391	1.2906	1.7296e-08
105059277	1.2899	0.00027058
105054127	1.2882	2.4384e-06
105050566	1.2881	0.0094941
105058322	1.2877	5.2433e-10
105051389	1.2861	0.017271
105054258	1.2858	0.00020593
105034519	1.285	9.1738e-07
105034634	1.2846	2.6063e-06
105035776	1.2845	0.0012739
105038635	1.284	0.001893
105050215	1.2817	6.2258e-07
105041100	1.2809	3.1217e-09
105053929	1.2806	0.0087121
105054257	1.2803	0.0058209
105045846	1.2784	2.1575e-07
105044258	1.2782	0.033975
105034933	1.2772	2.0869e-09
105043917	1.2758	0.02577
105035825	1.2757	1.0228e-10
105052708	1.2754	9.8593e-10
105046410	1.2749	6.6205e-10
105032603	1.2748	1.0099e-07
105053938	1.2747	2.7604e-11
105048549	1.2732	4.5357e-10
105045986	1.2724	0.001132
105059514	1.2721	3.1983e-11
105032689	1.2718	3.1742e-06
105045763	1.2709	3.2823e-09
105044869	1.2682	0.00078895
105032661	1.2665	4.9799e-07
105057824	1.2658	0.0090648
105052936	1.2656	3.4656e-05
105033945	1.2651	5.5618e-06
105037533	1.2642	0.003656
105060822	1.2637	0.0010194
105032030	1.2636	0.00060402
105040013	1.2626	0.00020325
105043299	1.2623	0.0035836
105051548	1.2617	1.1759e-05
105060032	1.2615	3.9518e-05
105035879	1.2607	0.038274
105052486	1.2603	1.561e-06
105033574	1.2602	0.039367
105037218	1.2579	0.00063674
105054751	1.2573	7.6078e-09
105043683	1.2567	6.9653e-08
105056070	1.2563	4.9412e-07
105036600	1.256	0.035628
105043482	1.2559	1.7686e-10
105053182	1.2556	4.3218e-06
105043805	1.2552	8.5783e-07
105044760	1.254	0.02799
105053243	1.2534	0.0086751
105050171	1.2527	9.4919e-05
105036502	1.2518	1.1871e-08
105034119	1.2518	5.507e-07
105052726	1.2507	0.00071677
105061389	1.2501	4.7307e-11
105046265	1.2497	4.9198e-05
105043948	1.2493	8.3702e-08
105050107	1.2486	2.3232e-09
105047242	1.247	7.5411e-09
105043526	1.2468	0.0053476
105046434	1.2468	0.007325
105061486	1.2467	3.1784e-10
105048526	1.2461	4.7921e-11
105055548	1.2453	1.4553e-09
105060532	1.2453	1.3053e-08
105036277	1.2444	0.0059647
105037338	1.2443	0.001984
105055182	1.2442	0.040587
105056802	1.2427	1.2706e-07
105056693	1.2425	1.6533e-07
105048715	1.2419	1.6084e-08
105046698	1.2417	1.0676e-09
105046394	1.2416	5.1962e-07
105041315	1.2407	0.00028935
105054029	1.2399	0.021886
105051659	1.2392	0.0075754
105050828	1.238	1.0528e-05
105047753	1.237	0.0012321
105056346	1.2367	2.3744e-09
105059147	1.2364	4.5009e-10
105052482	1.2363	1.4953e-06
105046453	1.2347	5.1281e-08
105054001	1.2346	3.0293e-06
105058614	1.2344	5.6085e-08
105057957	1.2341	0.03973
105035889	1.233	0.012017
105039584	1.2315	4.5703e-05
105040182	1.2307	1.1938e-07
105060782	1.2305	0.004573
105041319	1.2301	1.5541e-08
105059172	1.2298	1.8838e-07
105060092	1.2296	4.4067e-09
105047541	1.2293	0.00053806
105036011	1.228	0.00050417
105058823	1.2277	0.012057
105041391	1.2257	0.031966
105050375	1.2256	0.022943
105052657	1.2241	0.00012101
105042525	1.2236	1.4017e-09
105047599	1.2236	0.0062957
105047696	1.2228	0.02023
105034986	1.2223	5.2365e-05
105034656	1.222	0.0011837
105043908	1.2219	6.6755e-07
105058047	1.2215	0.00075218
105057518	1.2211	0.036913
105040482	1.2207	0.0074084
105044044	1.2205	3.3661e-10
105044682	1.2195	0.00011676
105034463	1.2186	2.3442e-08
105057780	1.2186	2.1621e-06
105039113	1.2178	1.1242e-07
105052598	1.2172	3.1706e-10
105043590	1.2164	1.4016e-06
105034378	1.2155	2.3645e-06
105034025	1.2146	3.1075e-08
105036087	1.2144	5.0867e-06
105053250	1.2138	0.00026915
105058798	1.2132	2.9317e-05
105034336	1.213	2.7e-10
105034581	1.2129	1.4663e-05
105047501	1.2127	0.00010155
105044885	1.2126	0.015641
105045260	1.2121	1.4129e-09
105049601	1.2121	0.0077427
105042857	1.212	1.9199e-05
105055945	1.2117	4.0243e-05
105035477	1.2112	1.9542e-08
105032450	1.2108	5.6426e-06
105040680	1.2102	3.0412e-06
105038828	1.2089	0.00041652
105047161	1.2087	1.9389e-10
105045686	1.2075	0.045409
105046948	1.2071	6.8337e-07
105051428	1.207	1.1361e-09
105046823	1.2063	0.018592
105046525	1.2041	6.9728e-05
105033014	1.2041	0.00095848
105057869	1.2039	0.00016384
105040956	1.2028	1.7898e-07
105037378	1.2024	0.032864
105035117	1.2023	0.0077409
105037604	1.202	5.086e-08
105057642	1.2015	0.0012335
105040233	1.2013	0.00023353
105059194	1.2011	7.121e-08
105040137	1.2009	1.8265e-09
105058735	1.2009	0.00013979
105041807	1.2008	0.00023667
105052797	1.2005	0.00064059
105040656	1.2003	1.5739e-09
105047755	1.1995	4.6982e-05
105057406	1.199	0.0095598
105051838	1.1988	0.00042003
105056978	1.1987	1.5631e-09
105033703	1.1983	6.7516e-09
105038950	1.1976	3.4029e-08
105052660	1.1975	8.7551e-10
105047721	1.1973	0.00041041
105056026	1.1971	3.3891e-08
105060570	1.1969	0.00032617
105032788	1.1965	2.583e-05
105047096	1.1965	9.1388e-05
105033413	1.196	6.2149e-07
105058007	1.1957	5.9772e-06
105039665	1.1948	0.00014508
105048676	1.1947	5.7219e-08
105033957	1.1936	1.2983e-08
105052202	1.1935	0.0023716
105038009	1.1933	2.7705e-09
105034630	1.1932	7.6094e-06
105059014	1.1928	0.012764
105045844	1.1921	3.1154e-08
105051240	1.1913	4.2834e-05
105035775	1.1904	3.4601e-07
105039813	1.1902	2.0462e-08
105044221	1.1892	6.3771e-05
105034974	1.1891	6.5226e-07
105032405	1.1888	1.0218e-06
105045214	1.1884	3.2215e-09
105047803	1.1882	0.0096387
105032315	1.1872	5.8273e-10
105057206	1.1872	1.013e-07
105040992	1.1872	4.3619e-07
105050867	1.187	8.1206e-06
105037880	1.1864	2.3597e-05
105050346	1.1862	6.7494e-09
105035016	1.1861	1.4442e-08
105051320	1.1861	3.9941e-08
105036331	1.1861	0.00013651
105040910	1.1853	3.9863e-05
105038432	1.1849	9.827e-08
105039590	1.1847	1.2696e-08
105055146	1.1845	0.0024495
105058599	1.1842	6.1266e-09
105051683	1.1842	7.2645e-09
105057492	1.1831	1.3915e-07
105035431	1.1827	0.0014421
105041622	1.1819	0.00025498
105032797	1.1812	3.1109e-09
105059645	1.1801	0.00011509
105050459	1.1799	3.9997e-08
105059817	1.1799	0.020788
105041226	1.1787	0.048028
105051752	1.1784	0.043017
105038698	1.1781	0.03086
105039154	1.1763	1.1164e-06
105051341	1.1763	7.5366e-05
105040313	1.1729	0.01065
105038668	1.1725	2.5032e-08
105052820	1.1719	0.00066914
105053222	1.1708	0.00012073
105056718	1.1692	0.014965
105051071	1.1691	4.8926e-09
105050286	1.1681	8.4177e-07
105040709	1.1676	1.4129e-09
105038230	1.1676	1.3788e-07
105052562	1.1665	8.1298e-08
105041011	1.1664	3.6163e-09
105049443	1.1661	9.7843e-07
105046656	1.1661	0.00013462
105060259	1.1652	7.534e-08
105057329	1.1652	0.00055161
105043189	1.1649	0.00083665
105038039	1.1648	9.6347e-07
105058930	1.1647	0.027718
105056818	1.1642	2.6742e-08
105058074	1.1637	5.3756e-07
105041353	1.1631	7.3431e-07
105053855	1.1631	9.7532e-05
105057980	1.1629	1.6857e-09
105055361	1.1627	8.0781e-07
105040580	1.1622	5.4134e-06
105049285	1.1611	0.0022101
105043666	1.16	0.037402
105058630	1.1596	5.9005e-09
105047195	1.1588	0.049081
105038660	1.1583	0.00016079
105034058	1.1578	0.002818
105037855	1.1571	9.2169e-09
105053758	1.1567	0.00038808
105037303	1.1566	3.0248e-08
105041193	1.1555	0.00042313
105053766	1.1547	1.4374e-07
105034346	1.1544	3.0281e-06
105054069	1.1534	0.028353
105052247	1.1533	6.1407e-06
105041203	1.1528	0.00038123
105034385	1.1528	0.00069391
105041074	1.1525	1.4258e-07
105060642	1.1523	0.0051977
105036588	1.1518	3.1693e-09
105038963	1.1516	3.9984e-06
105042538	1.1516	1.5595e-05
105058340	1.1499	0.041345
105045816	1.1493	0.0027668
105031931	1.1493	0.023226
105041843	1.1491	0.0037967
105032966	1.1491	0.0055534
105043800	1.1488	2.2633e-08
105043430	1.1486	0.0020298
105060568	1.1485	0.0014342
105040892	1.1484	1.97e-07
105061388	1.1483	0.00069358
105043060	1.1483	0.0095956
105041968	1.1477	0.006788
105048698	1.1476	9.6744e-09
105045229	1.1472	5.0419e-08
105059689	1.1471	2.3951e-06
105055735	1.1466	2.2376e-08
105057705	1.1464	3.8052e-09
105048164	1.1464	0.04058
105057961	1.1453	3.7087e-05
105039685	1.1452	2.2656e-05
105040103	1.1448	3.1981e-09
105057297	1.1447	6.6681e-08
105040158	1.1444	1.3508e-08
105054931	1.1442	0.00093374
105053073	1.1441	1.5347e-06
105044767	1.1439	0.026279
105061538	1.1427	1.8891e-06
105053000	1.1427	0.00052426
105054981	1.1425	1.525e-08
105041810	1.1421	2.5632e-06
105040468	1.1421	0.00024295
105033501	1.142	6.8693e-08
105044365	1.142	1.3142e-07
105033887	1.1418	0.021412
105040787	1.1415	4.265e-09
105057396	1.1415	5.0581e-06
105051113	1.1413	1.5269e-08
[truncated: 2,116 more rows]

## Sheet: DEGs Cold
Table S1(e) Differentially expressed genes (DEGs) between cold treated and control samples
Gene ID	Log2FC	padj
105046841	8.6003	2.8427e-13
105035002	7.2537	4.9202e-134
105045975	7.1567	3.2018e-23
105038415	6.904	3.8313e-12
105046866	6.8854	1.7733e-18
105049085	6.6551	3.9396e-43
105057407	6.3727	5.4343e-24
105037521	6.1461	5.8081e-14
105057001	6.1361	8.8777e-05
105052389	6.13	1.5224e-18
105040224	6.0016	3.0241e-06
105037173	5.9727	6.9396e-21
105033632	5.9261	7.783e-16
105038404	5.8225	1.3334e-05
105059433	5.7989	2.4103e-05
105055545	5.7787	9.2856e-09
105040206	5.7665	4.0772e-21
105037881	5.6948	2.0736e-51
105039094	5.6738	0.011565
105032798	5.6201	1.148e-16
105038655	5.4858	1.3487e-11
105048400	5.4825	0.00020996
105032389	5.4503	0.00012601
105050476	5.4295	8.8182e-10
105041031	5.4264	0.00035879
105037670	5.4192	3.6439e-11
105037245	5.3697	0.00051074
105061178	5.345	0.00059942
105035212	5.3124	0.00080486
105035300	5.2607	0.011866
105052052	5.2362	0.00021249
105034790	5.2262	0.0013094
105056921	5.1284	1.2648e-94
105051800	5.0979	0.036596
105044187	5.0883	2.0563e-22
105056913	5.0699	3.3301e-54
105061278	5.0506	1.8538e-08
105046505	5.0344	0.0034298
105038949	4.9928	0.0042614
105053687	4.972	0.004813
105032307	4.9553	7.4911e-06
105046587	4.9475	2.3594e-24
105048873	4.9166	1.4346e-15
105042933	4.9116	0.0054641
105041211	4.8649	0.049001
105042611	4.851	0.0073105
105042625	4.8415	4.5677e-05
105050227	4.7813	0.010819
105046063	4.7758	0.010962
105052366	4.7346	1.4955e-06
105050255	4.7298	3.962e-23
105060603	4.697	0.00052161
105036437	4.6852	0.0055496
105038763	4.6851	0.00016282
105048084	4.6249	2.5278e-07
105037145	4.601	0.01913
105054706	4.5846	1.0208e-47
105058406	4.5776	3.4104e-09
105061033	4.5365	1.2813e-31
105059073	4.527	3.0519e-10
105047865	4.5262	1.0206e-74
105033657	4.5225	0.00056709
105036433	4.5225	0.0032373
105057398	4.5127	0.00058787
105058033	4.5022	0.030636
105049467	4.4903	0.00096496
105040537	4.4884	1.7549e-08
105060794	4.4719	0.00075836
105047331	4.4163	7.2124e-08
105041497	4.3961	0.012776
105061114	4.3947	4.4714e-05
105057006	4.3671	2.9917e-74
105042758	4.3581	2.4444e-10
105047182	4.3531	0.0088623
105051603	4.3486	1.1795e-18
105046363	4.3456	5.0577e-15
105045730	4.3301	7.1192e-12
105046662	4.3248	0.0043002
105060757	4.2725	1.1329e-49
105051491	4.2689	3.9558e-13
105043359	4.2473	9.895e-37
105051544	4.243	0.0022822
105033672	4.2359	0.002987
105056603	4.2255	1.5127e-13
105057053	4.2154	1.4101e-15
105046806	4.2151	1.675e-15
105040908	4.2132	7.0536e-05
105033424	4.2065	1.1202e-05
105032566	4.1656	6.1654e-12
105044410	4.1342	6.6079e-10
105034198	4.1326	1.8525e-10
105052606	4.1285	0.008538
105040738	4.107	4.4425e-27
105047829	4.1032	0.0012653
105056641	4.0694	0.0062654
105038376	4.0491	1.0851e-17
105058791	4.0491	3.336e-14
105033152	4.0349	0.0084444
105038671	4.0322	9.9645e-07
105032183	4.0215	5.9556e-06
105035641	3.9735	1.4127e-06
105036079	3.9734	9.9741e-06
105055554	3.9674	3.7579e-66
105032518	3.9646	1.2426e-05
105059637	3.9484	1.4802e-05
105041345	3.9428	1.8515e-15
105055439	3.9387	0.011203
105057259	3.9315	0.013173
105033150	3.9243	0.0088466
105035158	3.9135	0.00018332
105038399	3.9074	5.4423e-21
105042891	3.8859	2.5299e-05
105049947	3.8696	1.3745e-58
105039637	3.8648	7.011e-11
105040334	3.8592	3.2237e-30
105059733	3.847	0.017383
105057817	3.8375	0.017739
105038249	3.8285	2.0075e-72
105051762	3.8257	2.9171e-14
105052529	3.8235	1.6626e-10
105039746	3.8171	0.00038174
105059053	3.8113	0.0065143
105058149	3.7968	1.5775e-18
105045281	3.7936	1.949e-06
105048619	3.7885	1.6991e-17
105045855	3.787	9.8466e-10
105041777	3.78	0.0004399
105055709	3.773	1.5741e-51
105037528	3.7595	0.04413
105038347	3.7586	1.2294e-12
105050820	3.7569	1.0841e-10
105058388	3.7452	0.0083477
105038748	3.7432	4.0001e-09
105041697	3.7416	0.026916
105042708	3.7368	0.0014501
105054549	3.7329	0.0022651
105059850	3.7279	2.403e-10
105039558	3.7259	0.029622
105057500	3.712	0.0046911
105041362	3.7067	6.4075e-21
105041243	3.6938	0.00081093
105043527	3.6876	1.1619e-07
105053918	3.6693	5.6883e-38
105053445	3.666	0.0011201
105041555	3.6627	0.0062808
105049204	3.6606	4.3756e-05
105055232	3.6568	1.8677e-24
105054171	3.6473	8.6263e-11
105033192	3.6444	0.00095803
105059622	3.6264	0.00039623
105032503	3.624	3.0703e-09
105057709	3.6216	2.2645e-18
105041168	3.6151	0.0017161
105042540	3.5937	1.7275e-63
105050816	3.5652	0.0061114
105061467	3.5636	3.5964e-33
105059990	3.56	0.0195
105034133	3.5463	1.6775e-07
105055537	3.5383	2.2858e-09
105035748	3.5362	0.0011121
105038117	3.5361	0.0025162
105040649	3.5357	0.0037136
105047729	3.5352	2.8417e-23
105055856	3.5327	0.048465
105057113	3.5293	8.4192e-05
105047478	3.5132	1.7163e-15
105042707	3.5079	1.2174e-12
105042947	3.5055	7.0036e-58
105039475	3.5036	0.0029294
105032835	3.497	0.0038933
105046082	3.4939	1.5633e-31
105052240	3.4897	0.0031207
105046533	3.485	2.4195e-07
105043914	3.482	1.6975e-07
105037569	3.4808	2.1e-10
105059227	3.4782	0.00074761
105061032	3.4664	1.3291e-05
105036721	3.4605	0.0038644
105047975	3.4574	0.0030979
105055581	3.4559	0.00025553
105059687	3.4547	2.9228e-09
105038729	3.4508	0.014636
105050007	3.4448	1.4484e-12
105056493	3.4396	6.039e-06
105050758	3.4389	9.1777e-53
105038051	3.4375	0.0044833
105046357	3.432	2.8217e-06
105035402	3.4283	0.018491
105052603	3.422	0.00033034
105032751	3.4199	1.6797e-06
105061401	3.4125	1.6205e-28
105041256	3.4044	0.013804
105036668	3.3995	7.8386e-08
105036566	3.399	8.6528e-16
105034508	3.398	0.012555
105034526	3.3863	0.0028381
105053789	3.3857	1.2167e-07
105036973	3.3771	0.00023111
105033768	3.3754	0.0058806
105036332	3.3687	0.028334
105052929	3.3637	1.3461e-05
105043595	3.3611	3.1046e-52
105035653	3.3583	2.3265e-25
105047174	3.3572	4.8117e-05
105052884	3.3468	0.0077419
105050824	3.3462	0.021414
105059673	3.3286	6.1989e-06
105045314	3.3274	0.024202
105051040	3.3244	0.00022254
105054285	3.313	3.1597e-12
105037813	3.3126	2.6842e-05
105047522	3.3093	1.459e-10
105039640	3.305	5.6819e-08
105048963	3.2923	0.00067395
105045009	3.2872	0.0098041
105046039	3.2862	0.027965
105040375	3.2856	0.03902
105041377	3.2812	0.0096207
105034449	3.2725	0.0018496
105044577	3.2708	0.00030073
105059638	3.2569	6.8565e-08
105057189	3.2546	1.9557e-48
105048778	3.2531	2.0678e-06
105054892	3.2502	0.03473
105037657	3.249	0.038145
105048440	3.2479	5.2655e-05
105055270	3.2454	1.437e-21
105059909	3.2435	7.7211e-09
105042143	3.2411	6.3879e-06
105054151	3.241	3.6745e-27
105042062	3.2375	1.0346e-06
105040513	3.2366	0.0037385
105043971	3.2289	1.243e-18
105056959	3.2286	0.00013831
105046255	3.2283	7.0104e-21
105058649	3.2203	0.023491
105032915	3.217	0.011724
105055728	3.2163	8.6729e-10
105032190	3.209	1.5477e-08
105050567	3.2059	0.047124
105045943	3.2041	5.6685e-07
105057314	3.2005	1.0582e-05
105044906	3.1994	8.1826e-34
105044638	3.1968	2.8239e-10
105047023	3.1846	4.9789e-08
105033168	3.1807	1.9471e-09
105042865	3.1727	9.6816e-05
105052337	3.1695	6.2062e-06
105060311	3.1651	2.4544e-05
105033543	3.1651	0.046476
105041913	3.1592	0.0013662
105038944	3.1587	6.0575e-07
105048244	3.1577	2.8457e-06
105058960	3.1575	0.016411
105060570	3.1463	3.784e-37
105040883	3.1462	6.2155e-11
105058249	3.1455	5.1848e-11
105051983	3.1455	0.015274
105032082	3.1442	0.0023204
105051890	3.139	2.0491e-05
105053735	3.1373	2.2154e-14
105041643	3.1254	1.1329e-49
105059410	3.1118	2.1539e-06
105041260	3.111	3.0499e-05
105035782	3.1025	0.00047179
105059922	3.1019	2.9557e-05
105056794	3.1019	0.00044414
105059568	3.0942	8.9546e-32
105053685	3.0898	0.008236
105046008	3.0855	6.3156e-28
105049074	3.0821	7.301e-13
105053601	3.0818	4.0875e-05
105054024	3.0792	9.8796e-08
105057767	3.0712	0.034394
105053818	3.0649	0.023807
105060616	3.0639	3.7718e-15
105056442	3.0557	5.6923e-07
105043213	3.0532	0.003663
105050094	3.0443	4.1592e-48
105046418	3.0399	4.2944e-11
105039390	3.0397	5.5804e-15
105034798	3.0384	0.010225
105044465	3.0318	3.333e-12
105049926	3.0245	2.2075e-10
105046223	3.0242	0.0047083
105042573	3.0236	0.0021757
105045857	3.0221	0.027651
105041432	3.0203	4.2307e-11
105046264	3.0136	0.00097169
105034618	3.0117	1.1762e-05
105051946	3.0106	8.4137e-05
105057266	2.9999	7.5007e-09
105038777	2.9984	4.7289e-24
105052675	2.9981	1.0142e-14
105047294	2.9932	7.2219e-09
105047102	2.9918	0.00099616
105061177	2.9886	0.031062
105052539	2.9794	6.2646e-32
105048525	2.9732	1.6193e-09
105045719	2.9718	0.018635
105047127	2.9702	0.001151
105041519	2.9688	9.4204e-17
105042997	2.9659	0.035666
105038549	2.9635	4.7749e-08
105035819	2.9626	0.00065059
105057209	2.962	3.0624e-05
105042854	2.954	0.0027216
105034574	2.9432	6.604e-05
105055563	2.9411	1.5895e-07
105054821	2.9395	7.3581e-38
105041207	2.9359	1.5546e-13
105045230	2.9347	1.3677e-11
105048578	2.9304	0.023736
105045337	2.9285	0.00057577
105034987	2.9248	0.039637
105043800	2.9159	4.0434e-51
105035505	2.9114	0.018796
105045060	2.9069	0.0084801
105043487	2.9023	7.2356e-11
105054960	2.897	0.0040956
105049537	2.8918	5.4257e-31
105049219	2.8874	2.638e-08
105036473	2.8824	1.9246e-28
105056697	2.8783	3.6484e-05
105056918	2.8765	0.01993
105050163	2.8686	0.0013455
105034926	2.8666	3.3931e-14
105050962	2.8655	0.00019426
105039250	2.8631	0.0032603
105041995	2.8625	2.8114e-07
105060671	2.8599	0.0053647
105032493	2.8554	0.037901
105034654	2.8545	3.0693e-16
105037803	2.8545	1.5443e-07
105053246	2.8518	0.036588
105050533	2.8503	4.8353e-05
105044847	2.8498	1.1811e-22
105033240	2.8419	0.00019981
105047360	2.8365	1.8914e-11
105041412	2.8354	8.8015e-17
105060773	2.8347	3.5214e-10
105060714	2.8347	3.0599e-08
105060234	2.8282	2.9865e-06
105038315	2.8279	4.0616e-11
105046802	2.8264	1.3325e-07
105042945	2.8208	7.5977e-13
105034991	2.8168	1.2356e-20
105038573	2.8156	0.043961
105056014	2.8109	2.5414e-08
105050164	2.8093	9.6046e-12
105050250	2.8089	1.2454e-05
105040514	2.8078	5.4547e-05
105038569	2.8073	3.3082e-05
105031959	2.8073	0.0010206
105061207	2.8001	0.0017538
105041434	2.7985	0.0043363
105047559	2.7968	1.56e-05
105056743	2.7906	0.0075428
105056938	2.7877	6.3785e-10
105043262	2.7851	0.0040563
105045676	2.7832	2.9351e-28
105032996	2.7813	8.9595e-09
105051247	2.7811	1.2143e-08
105060822	2.7662	1.6099e-36
105041259	2.763	0.025034
105038254	2.7618	8.27e-10
105056283	2.7593	0.041562
105049478	2.7579	0.0078694
105032419	2.7567	0.0015894
105046653	2.7528	1.905e-08
105040042	2.7512	0.00025498
105038629	2.7506	1.1036e-06
105047312	2.7457	2.3235e-10
105047155	2.7455	4.3122e-33
105047892	2.7454	0.0060026
105058610	2.7319	2.3888e-07
105034617	2.7315	0.00094456
105049368	2.7306	0.003251
105052278	2.7276	3.0714e-39
105035252	2.7211	0.0075729
105053940	2.7202	1.4416e-07
105035864	2.7198	2.4072e-19
105034290	2.7117	0.0011489
105060288	2.7099	0.0038151
105039201	2.7084	0.030424
105054170	2.6851	0.0070285
105044563	2.6851	0.013547
105043625	2.6846	1.3072e-19
105032347	2.6841	1.024e-05
105049887	2.6829	0.0001651
105055275	2.6799	9.6653e-05
105044919	2.6792	1.2426e-37
105038455	2.6744	8.1172e-08
105043840	2.6741	3.9826e-16
105059417	2.6717	0.0014789
105043322	2.6609	0.004481
105043987	2.6591	4.4397e-31
105040010	2.6525	4.1223e-08
105041817	2.6508	1.0246e-05
105040286	2.6504	4.345e-24
105034242	2.644	0.026145
105049197	2.6405	1.6806e-15
105047989	2.64	1.5271e-17
105038715	2.6386	1.1799e-05
105036235	2.6363	5.6152e-08
105059014	2.6351	3.0411e-15
105038441	2.6309	0.016312
105047945	2.6279	3.6397e-41
105042404	2.6253	2.0684e-26
105041086	2.6229	2.4927e-05
105045411	2.6227	0.0012249
105057274	2.6174	2.1891e-25
105036356	2.614	0.0001579
105048132	2.6085	0.01047
105051598	2.6071	0.00025512
105040468	2.607	9.9973e-20
105034670	2.6052	1.9877e-11
105047026	2.6045	0.0026124
105034684	2.6042	2.4014e-20
105045707	2.6005	7.7371e-05
105053539	2.5941	0.00012232
105039654	2.593	2.0037e-08
105051237	2.5913	4.9606e-09
105041628	2.5883	0.027291
105061245	2.5868	2.1576e-18
105032809	2.5864	3.9926e-06
105039078	2.5839	2.3533e-05
105038216	2.5826	2.902e-10
105038042	2.5818	5.0452e-17
105051348	2.5789	5.2295e-14
105057780	2.5718	1.3206e-32
105044651	2.5712	0.013417
105038010	2.5697	0.0001439
105039438	2.5694	0.013965
105060555	2.5674	0.0011833
105061342	2.5627	7.4075e-23
105055944	2.5601	2.2154e-14
105052141	2.5519	2.0661e-22
105033875	2.5475	0.00014487
105056590	2.5439	0.039959
105055574	2.5404	2.6107e-25
105060523	2.5375	0.00024223
105060780	2.5356	0.0015886
105038138	2.5307	2.1945e-14
105052883	2.5299	0.0074026
105044310	2.528	0.0015893
105043367	2.5241	1.1298e-15
105041169	2.52	0.027003
105041398	2.5123	9.4184e-12
105047854	2.5102	8.8174e-28
105058091	2.5042	1.6289e-11
105054029	2.5037	5.2748e-11
105033462	2.5028	7.7153e-18
105060032	2.5025	2.2001e-18
105032597	2.5013	7.2683e-20
105043666	2.501	4.4137e-11
105045942	2.496	4.2638e-17
105049476	2.4954	0.03201
105047003	2.4949	8.4727e-16
105048874	2.4941	1.1556e-06
105033146	2.4932	7.1374e-07
105054574	2.4905	1.7293e-31
105052898	2.4891	2.0783e-05
105059288	2.4881	2.5493e-22
105040194	2.4842	7.0489e-15
105059192	2.4806	2.6791e-13
105045458	2.4773	4.3945e-21
105045343	2.4755	7.9417e-06
105047429	2.473	5.537e-06
105033317	2.4701	1.7728e-05
105060642	2.47	1.1226e-12
105040739	2.4683	1.1055e-09
105060551	2.4677	1.7877e-24
105044698	2.466	0.022122
105040215	2.4647	4.1343e-23
105055575	2.4628	5.3237e-07
105059756	2.461	1.896e-15
105056588	2.461	0.00047894
105051661	2.4567	2.2417e-22
105046003	2.4551	5.9744e-33
105041935	2.4536	2.4308e-05
105047074	2.452	3.1283e-18
105060579	2.4504	0.035815
105050823	2.4496	0.00955
105034260	2.4415	0.0045054
105033003	2.4391	2.8359e-20
105038457	2.4376	7.9623e-38
105061134	2.436	0.026206
105056184	2.4338	1.1487e-06
105057748	2.4327	1.1469e-20
105041057	2.429	1.0369e-16
105052523	2.4257	1.671e-12
105057716	2.4255	3.1298e-29
105033090	2.4255	2.4014e-20
105053813	2.4228	7.3842e-07
105034983	2.4216	0.00083078
105036875	2.4213	1.0764e-25
105043497	2.4213	1.0555e-14
105056896	2.4205	2.226e-08
105040787	2.4194	3.412e-13
105032749	2.4188	0.022045
105058870	2.4177	6.7025e-32
105042535	2.4171	0.043844
105054790	2.4145	3.9423e-05
105035466	2.4127	0.00047617
105050545	2.4121	5.8714e-07
105041932	2.4121	0.044803
105050070	2.4098	7.4946e-10
105035142	2.4071	2.3931e-06
105039470	2.4052	7.2182e-07
105042864	2.4037	0.033287
105038558	2.4035	0.001217
105055780	2.4032	2.0252e-34
105040544	2.4032	5.5199e-11
105042538	2.4028	2.6488e-26
105058207	2.4005	0.019331
105035535	2.3987	7.2342e-08
105050555	2.3974	0.013395
105059666	2.3956	2.8323e-06
105035172	2.3942	6.3354e-08
105039269	2.3892	1.1966e-10
105038422	2.3834	8.2272e-10
105039567	2.3828	0.0014608
105040848	2.3827	5.0409e-05
105041021	2.381	4.6604e-12
105058356	2.3797	0.013878
105041361	2.3782	2.8582e-05
105038972	2.3766	3.4279e-10
105044900	2.3764	2.7814e-05
105046893	2.3762	0.0031188
105037859	2.376	0.0046527
105040699	2.3724	0.014462
105041358	2.3709	1.5233e-05
105054142	2.3707	0.0037158
105054198	2.3701	1.3657e-32
105038674	2.3682	6.504e-05
105048649	2.3651	2.5489e-06
105055361	2.3612	7.144e-30
105039533	2.3594	2.4734e-17
105041875	2.3592	0.00081789
105052657	2.3586	8.1985e-20
105057353	2.3583	0.0010487
105035995	2.3573	0.016409
105051032	2.3571	0.00079024
105058314	2.3554	2.3309e-07
105057272	2.3546	3.2949e-15
105045981	2.3511	2.3872e-07
105033529	2.3508	1.1589e-07
105035491	2.3502	6.8202e-07
105032413	2.3495	0.0069501
105039792	2.3485	8.5528e-08
105041857	2.3485	0.00019365
105051361	2.3468	0.0058982
105032391	2.3436	2.4776e-29
105051765	2.3421	1.5837e-08
105058024	2.3377	8.4534e-21
105038651	2.336	1.5663e-13
105036093	2.3347	0.00024409
105045615	2.3329	0.00090699
105044801	2.3311	0.027017
105060381	2.329	0.043406
105054674	2.3287	4.7512e-24
105043495	2.3247	0.0028316
105061310	2.3234	0.012342
105043686	2.3222	2.5427e-21
105039316	2.3199	3.3878e-12
105033012	2.3179	4.9455e-08
105038187	2.3174	5.0975e-13
105040530	2.3167	7.0779e-21
105060086	2.3152	0.00023606
105041053	2.3141	5.335e-12
105050331	2.3117	0.019867
105059489	2.3084	1.1329e-29
105059689	2.3076	3.9442e-36
105040179	2.3076	1.2439e-05
105037275	2.3064	3.8138e-05
105034597	2.3027	5.2977e-08
105048185	2.3022	0.041653
105037298	2.3011	0.00036129
105042445	2.2995	8.9108e-06
105049542	2.299	2.8009e-16
105055415	2.2961	3.2394e-11
105056811	2.2954	6.1631e-12
105045263	2.2929	5.3778e-05
105057789	2.2923	0.0026958
105058213	2.2861	0.022129
105044685	2.2859	5.3362e-30
105058398	2.2855	4.1407e-10
105044829	2.285	7.8115e-20
105040451	2.2844	1.3666e-08
105046275	2.2839	0.022631
105040129	2.2827	2.1557e-06
105044347	2.2812	0.0016665
105043368	2.2792	0.0069166
105035490	2.2774	1.1512e-07
105036392	2.2772	4.376e-16
105035489	2.2767	0.00043867
105036625	2.275	0.0151
105054566	2.2747	5.2282e-05
105049103	2.2745	0.01633
105060669	2.2732	2.4853e-12
105053559	2.2715	1.4543e-11
105042319	2.2714	4.4244e-09
105035866	2.2669	4.6858e-11
105056679	2.2667	0.00091432
105052149	2.2663	0.00063115
105052572	2.2657	3.5589e-05
105036511	2.264	6.4153e-09
105038618	2.2637	2.262e-14
105031996	2.261	0.012299
105047941	2.2609	2.6671e-08
105057333	2.2606	2.0989e-31
105039940	2.2595	0.0035021
105032600	2.2592	9.5798e-05
105059835	2.2578	0.0124
105050875	2.2561	0.018877
105055910	2.2556	1.418e-07
105044363	2.2511	4.7854e-09
105038702	2.2507	0.0067555
105032525	2.2499	2.0808e-17
105042739	2.2495	0.018701
105036785	2.2486	0.003836
105040199	2.2476	8.3801e-09
105050792	2.2474	0.01619
105049737	2.2445	0.0036221
105061565	2.241	3.0538e-06
105045002	2.2406	0.039629
105054925	2.2381	6.8191e-10
105046795	2.2376	6.8647e-07
105036887	2.2374	0.011914
105044203	2.2369	0.00015363
105043326	2.2362	1.1174e-13
105034422	2.2362	0.0017988
105056543	2.2347	0.00060758
105056443	2.2345	0.00011276
105051521	2.234	0.00014466
105056612	2.2314	9.8182e-18
105035628	2.2286	0.00033392
105054081	2.2263	0.0057599
105039184	2.2249	4.5363e-09
105057446	2.2234	1.5694e-05
105045888	2.2226	0.029893
105055926	2.2223	9.8566e-14
105059902	2.222	1.5085e-05
105033262	2.2198	1.5653e-28
105038303	2.218	7.1814e-11
105056370	2.2163	1.4056e-17
105059168	2.2151	0.0036233
105051996	2.2141	0.00019111
105038195	2.2133	0.00041693
105044837	2.2126	4.4144e-12
105058678	2.2121	2.0747e-10
105036873	2.2108	0.00024938
105036881	2.2107	2.2293e-11
105048983	2.2097	8.2155e-05
105033574	2.2091	9.5932e-07
105051708	2.2083	3.0106e-07
105060506	2.2062	3.0655e-05
105036519	2.206	0.00010906
105046142	2.2041	0.034062
105051725	2.204	2.7866e-06
105045937	2.2038	6.5812e-21
105034966	2.2	5.7804e-17
105050407	2.1999	2.1404e-06
105039119	2.199	0.00011959
105038360	2.1983	0.0030266
105045758	2.197	3.4038e-06
105056987	2.197	0.00067395
105041378	2.1951	1.9696e-17
105051058	2.1944	4.0994e-07
105036432	2.1927	1.8868e-32
105049065	2.1923	0.00017993
105044998	2.1874	4.9222e-11
105038370	2.1871	8.7937e-21
105037456	2.1852	0.010277
105055854	2.1847	2.2407e-05
105055417	2.1815	3.2826e-08
105057706	2.1812	4.5624e-07
105042628	2.1808	3.254e-24
105036952	2.1786	7.3375e-05
105046517	2.1765	9.9091e-27
105043535	2.1755	8.4799e-08
105038141	2.1725	2.161e-10
105044939	2.1643	2.5929e-19
105038193	2.163	0.026761
105050237	2.1623	1.5648e-15
105052722	2.1619	1.681e-20
105053391	2.1618	2.6442e-25
105043650	2.1609	3.6035e-17
105036355	2.1609	7.5343e-09
105055685	2.1596	0.017238
105044374	2.1588	0.044582
105035766	2.1584	1.6541e-16
105044413	2.1522	7.5514e-16
105052604	2.152	3.5121e-11
105035889	2.1504	9.8121e-09
105038027	2.1497	2.1941e-10
105032349	2.1491	0.00019288
105049379	2.1471	1.6887e-14
105054020	2.1454	1.1214e-11
105058762	2.1428	1.6085e-14
105060334	2.1425	3.0035e-11
105057335	2.1424	1.0617e-08
105032016	2.142	0.01023
105042766	2.14	1.297e-07
105047696	2.1382	0.0053103
105048999	2.1377	2.533e-11
105048819	2.1347	0.0080099
105051057	2.1323	2.1662e-18
105054099	2.1294	1.3294e-12
105060539	2.1285	2.6107e-13
105054410	2.1282	8.56e-08
105059345	2.128	0.00021953
105055642	2.1267	3.3083e-28
105053980	2.1266	2.504e-08
105033679	2.1258	0.024427
105039852	2.1253	3.0982e-07
105055766	2.1251	2.1468e-08
105058052	2.1248	4.5388e-13
105056698	2.1221	0.033102
105044308	2.1208	2.6809e-09
105040539	2.1208	0.0019784
105045407	2.1173	3.5912e-05
105040767	2.1155	0.00045852
105043708	2.1145	1.4773e-10
105052027	2.1143	3.0969e-29
105047058	2.1141	0.0014322
105040109	2.1131	6.923e-27
105040178	2.1115	1.0027e-27
105044923	2.1101	0.036416
105041738	2.11	0.0013731
105047030	2.109	2.9804e-08
105039193	2.1088	0.00066698
105058915	2.1071	0.0025278
105048210	2.1018	1.0882e-07
105036120	2.1012	2.7317e-08
105050075	2.1005	1.2349e-15
105045989	2.0998	1.6235e-21
105034955	2.0995	0.00013851
105052942	2.0991	1.8942e-08
105057028	2.098	8.8292e-10
105055875	2.0953	9.1868e-05
105046518	2.095	0.048839
105033284	2.0945	0.0057267
105043633	2.0929	2.0798e-14
105037328	2.0896	1.351e-08
105037161	2.0867	2.0284e-16
105034377	2.0836	0.039768
105058823	2.0825	4.1775e-08
105048693	2.0816	1.5532e-16
105044794	2.0811	1.4171e-15
105060840	2.0804	1.08e-15
105040376	2.0804	0.032257
105058047	2.0788	3.037e-27
105037183	2.0775	0.01183
105053843	2.0764	0.00010028
105039164	2.0753	1.6959e-09
105045687	2.0747	4.5044e-10
105054048	2.0742	0.0083621
105056826	2.0716	1.2181e-05
105053752	2.0676	1.0237e-06
105037062	2.0659	1.1597e-12
105049864	2.0628	4.4296e-05
105037303	2.0624	5.9099e-26
105033882	2.0608	3.808e-05
105035629	2.059	0.00050925
105040040	2.0573	1.3939e-06
105045228	2.0543	2.6154e-06
105054524	2.0543	0.0003476
105047879	2.0536	1.7511e-14
105051676	2.0516	4.7395e-05
105054650	2.051	3.4045e-10
105048898	2.0492	6.2485e-07
105059157	2.0486	0.035525
105048464	2.0479	2.2578e-09
105043136	2.0472	1.8515e-09
105049796	2.0471	0.0076191
105049094	2.0469	0.0091978
105042329	2.0457	0.015771
105042885	2.0449	0.00068942
105035256	2.0438	6.5918e-15
105046330	2.0433	9.3181e-23
105034446	2.0431	1.2001e-12
105061215	2.0414	0.00011654
105054855	2.0408	0.00013971
105034226	2.0393	0.0019157
105046637	2.0391	2.6519e-11
105056984	2.0371	2.8507e-07
105052303	2.0366	3.6491e-17
105047862	2.0359	3.0405e-08
105033255	2.0341	2.3383e-05
105032496	2.0341	0.00084066
105035666	2.0331	9.6145e-19
105032666	2.0321	6.2711e-10
105032883	2.0316	0.0048885
105056008	2.0314	6.0454e-05
105056849	2.0295	0.00016605
105058075	2.0275	1.0625e-06
105054496	2.0267	3.4297e-13
105051224	2.0259	0.024235
105042280	2.0257	3.369e-09
105055998	2.025	0.0011254
105034953	2.0232	0.0029962
105048161	2.0224	1.808e-07
105040214	2.0222	7.4847e-06
105032102	2.0221	2.4981e-07
105046937	2.0195	0.0058293
105051104	2.0182	8.0125e-25
105036498	2.0154	0.00036066
105040288	2.0149	7.1249e-05
105045550	2.0127	2.4596e-06
105041241	2.0121	0.0077295
105040563	2.0101	0.012597
105059286	2.0099	2.2718e-16
105048731	2.0082	1.4267e-25
105059891	2.007	1.4884e-05
105051804	2.0066	1.474e-20
105048306	2.0056	9.081e-11
105034321	2.0048	0.048136
105058972	2.0037	4.5195e-07
105048450	2.0029	0.043191
105056400	2.0021	2.8356e-21
105047932	2.0012	4.9603e-05
105037935	2.0002	1.1476e-27
105048682	2.0002	3.5018e-11
105057370	2.0002	6.5508e-05
105044345	1.9999	0.0067687
105049601	1.9994	3.8505e-08
105046755	1.9981	2.0376e-11
105047753	1.9961	0.0078298
105045978	1.9957	1.8786e-18
105046301	1.9956	0.00041076
105042410	1.9946	3.3719e-10
105041448	1.9942	0.0011531
105048095	1.991	0.022613
105036044	1.9899	8.5218e-09
105048771	1.9898	6.268e-05
105033530	1.9898	0.00017327
105032371	1.989	3.6508e-08
105039307	1.9889	0.00020838
105040604	1.9886	0.00011793
105048985	1.9849	0.00050484
105050685	1.9848	0.019372
105041736	1.9832	3.5393e-18
105032702	1.983	0.0019155
105058096	1.9826	2.5608e-05
105046900	1.9812	0.0011555
105034279	1.9805	0.0014748
105041642	1.9804	3.3424e-07
105037902	1.9798	4.0773e-06
105055028	1.9785	0.0046544
105058942	1.978	1.9053e-19
105045697	1.9775	2.2708e-10
105044976	1.9758	4.7196e-06
105052766	1.9754	0.00077999
105034542	1.9738	8.0066e-17
105034544	1.9708	0.0098195
105052328	1.9706	1.4281e-08
105051079	1.968	0.0029656
105059781	1.9664	0.00033023
105058930	1.9647	1.3064e-06
105046019	1.9624	7.0842e-06
105057012	1.96	0.0027574
105058139	1.9586	3.7473e-06
105054394	1.9585	1.2841e-10
105039871	1.9582	8.9741e-06
105036087	1.9568	1.6468e-10
105054342	1.9547	0.01139
105043969	1.9537	8.7533e-21
105044760	1.9513	0.00052247
105041629	1.9511	0.0039209
105033535	1.9505	2.8362e-05
105048253	1.9504	0.018939
105042365	1.9502	0.0011779
105043119	1.9478	3.7042e-21
105035348	1.9464	5.6582e-07
105054974	1.9463	1.8144e-05
105052105	1.9453	6.438e-06
105057490	1.9453	0.019768
105047513	1.9436	0.012425
105042041	1.9433	1.0418e-06
105059454	1.9433	0.0138
105040731	1.9419	0.0011254
105032603	1.9416	8.9794e-19
105044355	1.9412	0.019027
105054779	1.9393	3.0171e-12
105040774	1.939	0.044778
105060104	1.9388	6.0772e-18
105053855	1.9387	4.6375e-14
105058036	1.9385	0.018514
105034363	1.9373	1.7737e-12
105034004	1.9368	1.8435e-09
105040897	1.9365	1.3226e-13
105049385	1.9355	0.0029071
105054332	1.9349	0.017173
105051859	1.931	1.6243e-06
105055934	1.9305	0.0097427
105059257	1.9302	2.9036e-09
105032747	1.9292	3.8731e-10
105057156	1.9287	0.0001396
105039093	1.9263	1.2984e-13
105057911	1.921	3.491e-21
105047885	1.921	0.0075781
105060335	1.9189	6.0137e-15
105049442	1.9189	3.8357e-13
105037914	1.9172	1.3368e-05
105052068	1.9171	3.4808e-07
105056867	1.9158	0.0010445
105060058	1.9146	3.3437e-13
105059277	1.9097	0.00012639
105032417	1.9089	2.4532e-13
105051649	1.9088	2.9389e-08
105056639	1.9079	6.539e-05
105051838	1.9073	0.0034863
105039334	1.9059	1.3544e-07
105051411	1.9054	0.00086015
105040482	1.9044	3.2401e-07
105044258	1.9042	7.5867e-05
105059276	1.9039	4.0195e-08
105045968	1.9038	1.0627e-07
105036312	1.9017	0.018128
105059179	1.8999	0.014888
105041810	1.8978	3.5232e-18
105038539	1.8965	7.3911e-11
105057232	1.8945	0.011281
105059129	1.8944	2.4812e-06
105055410	1.8901	0.0071811
105043036	1.8898	3.7578e-06
105055753	1.8885	1.1739e-19
105052084	1.8877	0.035968
105042763	1.8875	8.0685e-18
105055468	1.8875	1.6819e-05
105050096	1.8874	4.7456e-20
105059746	1.8867	0.036159
105045373	1.8859	0.00059659
105048912	1.8859	0.00085753
105059459	1.8854	4.4386e-16
105056065	1.8824	0.018711
105054350	1.8818	0.0032165
105053161	1.8812	1.4743e-10
105056343	1.8807	0.03135
105048115	1.8802	2.0938e-22
105057849	1.8797	7.1642e-11
105055060	1.8786	2.1418e-09
105032328	1.8774	2.1353e-05
105036399	1.8772	0.014646
105042660	1.876	0.013646
105048690	1.8755	0.0050207
105033286	1.875	2.9036e-09
105050857	1.8739	2.8957e-06
105059881	1.8727	3.6204e-06
105056855	1.8726	2.7398e-12
105048827	1.8711	1.5522e-11
105040217	1.8694	0.0039622
105044026	1.8693	1.0785e-14
105049198	1.8693	1.2326e-06
105042507	1.8687	3.7993e-23
105054568	1.8655	2.0109e-05
105057280	1.8647	0.0088711
105034441	1.8644	1.7715e-21
105058068	1.8643	6.7606e-07
105057031	1.8642	1.5408e-07
105048515	1.8641	0.00057805
105061334	1.8627	0.00010745
105048340	1.8604	0.00086526
105032091	1.859	0.0076056
105038428	1.8577	0.001256
105037795	1.8546	0.0016841
105055451	1.8529	0.00062046
105046948	1.8522	6.1763e-17
105054623	1.8515	1.5934e-07
105059785	1.8514	4.1759e-09
105048192	1.8511	5.932e-17
105051259	1.8503	4.8831e-21
105037182	1.85	2.6399e-05
105043660	1.8498	9.7838e-12
105042845	1.8498	1.3693e-09
105037516	1.849	2.0523e-06
105040182	1.8481	5.5287e-20
105050737	1.8481	0.0040146
105057947	1.848	0.023711
105042957	1.8478	4.4316e-05
105053949	1.8473	1.4758e-07
105058702	1.8457	3.6563e-12
105032594	1.8432	0.00041663
105032193	1.8413	8.8004e-19
105035279	1.8395	1.4295e-07
105061046	1.8375	0.024394
105055146	1.8343	1.9495e-08
105042868	1.8338	1.3323e-05
105043265	1.8331	1.5163e-19
105045783	1.8316	3.5326e-05
105034845	1.8315	1.5581e-06
105044136	1.8308	0.00046129
105050451	1.8308	0.017655
105060541	1.8299	0.0040466
105038479	1.8289	5.0066e-08
105038122	1.8288	0.00013175
105057575	1.8278	1.31e-10
105035947	1.8266	2.536e-10
105040779	1.8243	0.0069238
105060960	1.8224	1.7034e-05
105040591	1.8223	1.719e-07
105045686	1.822	0.00015152
105032021	1.8198	0.00030037
105048474	1.8197	1.7592e-19
105039275	1.8196	3.8368e-05
105057123	1.8188	0.021604
105052617	1.8185	0.043072
105039486	1.8182	8.7341e-09
105055304	1.8181	7.2691e-05
105060814	1.818	0.044805
105039901	1.8179	0.00033019
105033283	1.8168	2.0102e-06
105055778	1.8166	0.020412
105050947	1.8157	0.0032887
105042392	1.8155	0.00062591
105048923	1.8148	6.009e-16
105047274	1.8128	9.1663e-08
105057086	1.8115	0.02827
105040317	1.8112	1.9894e-11
105033025	1.8111	6.3898e-10
105058431	1.8105	0.010448
105046016	1.8099	0.00010753
105035070	1.8095	0.035955
105056255	1.8083	1.9834e-06
105054095	1.808	8.0564e-12
105060678	1.8067	0.00082242
105045731	1.8063	1.079e-07
105056384	1.8057	0.0008269
105038038	1.8046	0.017906
105039564	1.8041	4.1014e-05
105032189	1.8036	1.9563e-15
105035445	1.803	0.0026951
105053442	1.8007	9.8713e-07
105060087	1.8004	0.00061467
105050670	1.8002	1.661e-09
105058310	1.7994	2.9459e-10
105050819	1.7978	0.00040267
105048088	1.7974	3.5109e-20
105053654	1.7965	9.843e-21
105035804	1.796	0.0043027
105053658	1.7957	9.8331e-18
105052812	1.7955	7.422e-18
105034139	1.7955	0.045384
105032438	1.7951	0.00014971
105039604	1.795	0.030257
105059488	1.7923	3.1571e-12
105060329	1.7923	0.0031995
105059391	1.7892	1.5499e-08
105060618	1.7886	1.0869e-13
105052819	1.7883	3.9243e-17
105057672	1.7882	8.2869e-12
105055312	1.7877	0.018713
105059376	1.7869	1.2308e-12
105058012	1.7862	0.0018569
105054172	1.7857	5.0877e-19
105053232	1.7849	2.7033e-18
105050231	1.7816	0.0031183
105035269	1.7815	2.8995e-11
105054320	1.7806	0.02106
105040910	1.7805	9.8522e-14
105034948	1.7803	0.0013912
105035988	1.7794	0.0089418
105051659	1.7791	2.6749e-05
105055386	1.779	0.0055257
105059988	1.7778	0.0045114
105050375	1.7773	4.4769e-05
105045871	1.7765	0.033137
105050754	1.7751	1.4259e-08
105046949	1.7749	1.5759e-08
105049254	1.7748	4.3276e-11
105051082	1.773	2.5383e-06
105059370	1.7728	3.7693e-09
105044017	1.7728	4.5705e-08
105058381	1.772	0.002163
105035675	1.772	0.017986
105040322	1.7714	3.8199e-09
105055302	1.7708	0.021442
105032101	1.7703	3.1724e-07
105046214	1.7691	0.0072708
105053462	1.7689	8.5993e-18
105053659	1.7683	6.8749e-12
105059421	1.7679	0.024447
105048425	1.7665	0.001259
105037276	1.7663	0.011309
105034957	1.7654	1.2348e-14
105057845	1.7643	4.2657e-13
105053548	1.7634	6.433e-10
105060189	1.7612	7.6649e-09
105060364	1.7606	5.7679e-06
105041374	1.7601	6.9277e-20
105032507	1.7589	9.9812e-11
105058597	1.7588	0.0044026
105050350	1.7584	8.7395e-18
105049609	1.7581	3.0523e-10
105061084	1.7576	0.00028431
105044578	1.7572	0.0014826
105032450	1.7564	3.5688e-13
105041773	1.7551	4.0905e-05
105034753	1.7534	1.446e-12
105053291	1.7533	1.0746e-13
105052535	1.7529	0.0033638
105049856	1.7526	3.2036e-08
105043705	1.7526	1.2732e-05
105041506	1.7519	2.9105e-15
105034447	1.7513	2.2943e-06
105053103	1.75	3.0374e-05
105035509	1.7499	0.011271
105058726	1.7486	8.0087e-11
105036791	1.7483	0.02844
105037953	1.7482	1.8049e-06
105060327	1.7476	0.021056
105049778	1.7454	1.4578e-09
105055843	1.7441	4.9985e-13
105054435	1.7434	1.6823e-09
105040749	1.7433	0.01785
105036115	1.7426	2.4399e-16
105036778	1.7421	1.2773e-06
105046624	1.7415	0.00065036
105056841	1.7412	2.2293e-07
105042198	1.7392	8.6228e-07
105041943	1.7384	9.8533e-05
105050389	1.7376	2.1438e-18
105047096	1.7375	1.1815e-10
105055597	1.7371	5.0161e-19
105047287	1.7371	1.3185e-06
105047327	1.7368	1.8024e-12
105049568	1.736	6.1465e-08
105053014	1.7343	5.7861e-05
105054616	1.734	0.0068741
105058624	1.7339	0.0050397
105045495	1.7323	0.00087935
105044432	1.7319	4.534e-06
105044177	1.7314	1.32e-13
105032593	1.7307	0.00075772
105032252	1.7301	0.027537
105038643	1.728	7.263e-08
105055746	1.728	5.9683e-07
105041299	1.7261	0.022531
105033047	1.7255	1.1548e-05
105040416	1.7239	3.3331e-05
105039627	1.7237	0.00979
105059515	1.7233	2.6569e-12
105045463	1.7218	6.2197e-15
105048429	1.7214	1.9985e-15
105050747	1.7208	1.8163e-05
105032031	1.7199	0.011581
105039665	1.7197	5.5352e-10
105053250	1.7192	1.9433e-09
105047587	1.7185	9.3802e-09
105050817	1.7163	6.2403e-09
105061203	1.716	3.5785e-06
105057229	1.7124	2.7769e-19
105054749	1.7117	3.8509e-07
105055234	1.7116	0.0003088
105039860	1.7113	0.0041256
105033834	1.7112	9.4125e-10
105036933	1.7107	2.1317e-16
105051112	1.7105	2.8053e-16
105034155	1.7095	2.5712e-05
105035396	1.709	0.00017897
105048219	1.7071	9.2727e-05
105056549	1.7065	2.4196e-11
105057101	1.7057	2.4133e-11
105057062	1.7034	6.5401e-20
105040177	1.7019	9.772e-20
105032312	1.701	0.005859
105053377	1.7006	8.2063e-07
105043953	1.6996	9.2602e-11
105056635	1.697	0.00011004
105052510	1.6965	3.5109e-20
105059858	1.6953	2.0225e-18
105061129	1.6947	0.0012982
105055586	1.6943	6.8564e-12
105037257	1.6926	0.0014913
105037025	1.6917	2.1945e-14
105057261	1.6912	0.006855
105037175	1.691	1.2732e-05
105053960	1.6894	2.2855e-11
105043357	1.6889	4.0328e-06
105050076	1.6862	8.2965e-06
105048608	1.6857	1.3937e-19
105040764	1.6855	4.3499e-10
105037869	1.6836	6.2708e-09
105047154	1.6831	3.5261e-15
105048614	1.6831	0.037003
105058980	1.6811	2.3882e-13
105046331	1.6794	3.9816e-16
105042561	1.679	0.030636
105050829	1.6785	0.017818
105034443	1.6779	2.0064e-09
105035132	1.6779	3.062e-05
105060637	1.6769	9.2087e-18
105041071	1.6763	2.0521e-19
105057133	1.6761	0.0024222
105052616	1.6756	0.021052
105057342	1.6753	0.041887
105051833	1.675	2.0599e-13
105053170	1.6739	3.4532e-14
105058583	1.6735	3.6403e-17
105043765	1.6724	2.1684e-05
105051944	1.6718	1.0243e-10
105047202	1.6713	0.044946
105034493	1.6705	1.6991e-11
105033933	1.6698	0.033445
105054662	1.6693	1.413e-06
105039616	1.668	0.0035398
105060545	1.6677	1.8505e-07
105049622	1.6677	8.2248e-07
105060064	1.6677	0.015952
105054324	1.6665	3.3327e-06
105034461	1.6654	1.9428e-12
105043638	1.665	0.037137
105039178	1.6645	1.4481e-07
105038478	1.6637	1.1883e-06
105045245	1.6613	7.3521e-06
105040905	1.6613	7.4707e-06
105032388	1.6608	0.0018161
105053585	1.6603	6.9002e-07
105058794	1.6595	0.00016529
105058793	1.6589	0.00074952
105037936	1.6586	2.2081e-15
105039762	1.6565	0.010345
105058550	1.6564	0.00049065
105038247	1.6529	0.00023976
105059396	1.6523	6.5288e-09
105057288	1.6517	2.336e-14
105052119	1.6517	4.0212e-11
105056869	1.6516	0.00074259
105046865	1.6514	1.2294e-07
105037120	1.6514	2.7856e-05
105038161	1.6512	2.4519e-11
105038519	1.6508	1.8653e-07
105034806	1.6507	0.00091633
105043919	1.6503	5.0834e-10
105047773	1.6495	4.2201e-18
105035470	1.6492	5.4547e-10
105035155	1.6481	2.4438e-09
105034219	1.6476	0.010052
105061579	1.6469	2.643e-05
105052305	1.646	7.9563e-08
105061227	1.6457	3.905e-07
105045827	1.6456	0.0098038
105047517	1.6427	5.1918e-08
105061010	1.6425	0.0037548
105044206	1.6414	0.00040211
105040033	1.641	0.00096224
105037552	1.6395	0.0023593
105060359	1.6388	0.049368
105041718	1.6361	1.5395e-07
105040487	1.6359	6.9487e-08
105047523	1.6355	0.00087536
105056494	1.6351	7.7445e-06
105043827	1.6351	0.042527
105057798	1.635	1.374e-08
105042593	1.6335	0.034903
105035152	1.6334	8.2657e-17
105036277	1.6317	0.0074817
105040156	1.6316	9.0551e-15
105048212	1.6305	4.0547e-08
105049954	1.6305	6.1298e-08
105044728	1.6287	5.428e-14
105051666	1.6285	0.018711
105040674	1.6281	4.8606e-06
105033661	1.6273	1.9963e-05
105046663	1.6271	8.5749e-14
105041305	1.6264	0.0090861
105035069	1.6261	2.1332e-08
105044242	1.6253	2.0141e-13
105059737	1.6253	6.862e-09
105055866	1.6247	0.0018863
105032793	1.6236	4.6588e-14
105041743	1.6232	0.0060575
105055095	1.623	2.3378e-05
105049805	1.6225	0.027416
105047297	1.6224	0.034442
105037459	1.6202	5.8845e-09
105039687	1.6201	3.1026e-12
105045906	1.6195	0.022682
105050275	1.6179	3.3293e-08
105040233	1.6161	1.6343e-09
105056373	1.6159	3.6458e-09
105042564	1.6148	0.0011987
105045913	1.614	3.5121e-11
105043358	1.6124	0.041494
105040652	1.6116	6.3339e-11
105061037	1.611	0.019936
105051897	1.6105	0.00096628
105051214	1.6103	0.041535
105052637	1.6095	4.2424e-10
105057138	1.6086	0.00012085
105037367	1.6085	5.243e-13
105035019	1.6073	1.2192e-08
105057624	1.6071	2.4782e-05
105053243	1.6069	2.5269e-05
105048473	1.6062	4.673e-05
105044328	1.6057	1.6557e-09
105057299	1.6055	1.94e-10
105036469	1.6053	4.6388e-07
105056098	1.6045	0.0091771
105043060	1.6044	2.1444e-05
105033092	1.6036	8.6747e-15
105059536	1.6034	3.5969e-11
105053930	1.6032	2.3966e-05
105052673	1.6028	3.0594e-11
105041622	1.6025	6.4733e-08
105059924	1.6021	2.7046e-06
105033241	1.6016	1.7096e-06
105053533	1.601	0.0001072
105051891	1.6007	0.0064129
105044926	1.5986	3.4297e-13
105052087	1.598	0.00054555
105060514	1.5972	5.5344e-15
105051594	1.5937	6.5197e-09
105033013	1.5936	9.8712e-08
105059481	1.5915	6.9469e-08
105034106	1.5912	6.9069e-10
105032209	1.591	2.3147e-10
105043278	1.5905	0.001185
105037906	1.5875	0.0017025
105037327	1.5865	1.1988e-09
105061517	1.5862	7.6465e-14
105049642	1.5858	5.5148e-05
105044089	1.5858	0.021122
105050151	1.5856	0.0079936
105035565	1.5842	1.6253e-10
105058113	1.5841	2.0518e-14
105046905	1.5839	8.7095e-07
105047632	1.5832	7.3045e-11
105039651	1.5827	0.00045949
105051527	1.5819	0.00019219
105052271	1.5816	8.5208e-12
105039914	1.5813	0.0047074
105034815	1.581	1.1306e-06
105049115	1.5808	7.2622e-07
105058881	1.5805	1.864e-10
105042585	1.5802	0.0011522
105058488	1.5799	4.4124e-11
105033394	1.5799	3.3989e-06
12079409	1.5796	6.5384e-05
105057900	1.5791	0.0008707
105034264	1.5787	7.5961e-13
105033263	1.5787	2.3741e-12
105035447	1.5783	3.0428e-10
105051905	1.5783	0.0092405
105052279	1.5782	1.892e-17
105039117	1.5778	1.5689e-14
105034807	1.5774	7.6386e-10
105051363	1.5771	0.021212
105035501	1.5762	0.00126
105034974	1.5729	1.9095e-12
105056432	1.5726	9.3784e-05
105037254	1.5712	1.6588e-12
105050501	1.5707	0.00073884
105041535	1.5705	0.0012211
105048514	1.5693	7.1447e-07
105058845	1.5673	0.018333
105055947	1.5662	9.4047e-08
105045294	1.5653	1.2662e-07
105048581	1.5648	0.041385
105033020	1.5641	8.3837e-12
105033076	1.5638	7.0205e-05
105031939	1.5613	3.905e-07
105046719	1.5613	0.0052212
105061360	1.5612	6.687e-11
105057159	1.561	0.00017009
105045772	1.561	0.0016669
105034971	1.5597	1.9539e-13
105056721	1.5587	0.04114
105033342	1.5584	7.973e-14
105060072	1.558	1.2308e-10
105049285	1.558	3.0766e-06
105050621	1.5573	0.0080962
105045702	1.557	2.9325e-06
105049082	1.557	0.00046059
105042089	1.5568	0.031531
105050491	1.5567	0.00088885
105033902	1.556	2.9342e-14
105039560	1.5554	6.3713e-17
105050513	1.5551	0.00030757
105048543	1.5544	6.7265e-07
105045213	1.5541	1.5288e-06
105048410	1.5539	2.9847e-07
105045462	1.553	1.6052e-11
105052043	1.5527	6.5935e-05
105040329	1.5527	0.020631
105059095	1.5521	3.4453e-11
105048537	1.552	6.2393e-06
105040007	1.5518	0.047719
105032138	1.5514	0.0073027
105035902	1.5506	3.6868e-08
105051059	1.5504	0.00031799
105058667	1.55	0.037362
105046509	1.5493	2.891e-16
105045691	1.5466	0.0011621
105040116	1.5465	3.5941e-08
105046107	1.5465	7.4874e-06
105042927	1.5454	0.013514
105033858	1.5441	0.0065498
105052479	1.5439	1.1662e-06
105048443	1.5438	5.8944e-05
105034211	1.542	1.6485e-05
105052972	1.5413	1.22e-14
105045594	1.5411	5.1369e-06
105058449	1.5407	0.0015251
105060820	1.5405	1.6812e-05
105035895	1.5394	4.752e-08
105052592	1.539	0.0017933
105046848	1.5383	0.0031526
105032652	1.5377	0.037374
105047750	1.5373	0.0057267
105056914	1.5371	9.0479e-08
105048534	1.537	0.04716
105045335	1.5359	6.1829e-05
105043345	1.5357	0.0039003
105056095	1.5351	1.2402e-13
105055750	1.5347	3.7713e-15
105048140	1.5345	0.0027006
105035970	1.5343	0.020504
105054670	1.5336	0.047717
105032978	1.533	5.4549e-15
105039305	1.5329	4.1049e-06
105052532	1.5328	0.014832
105058492	1.5325	3.0905e-05
105051384	1.5324	3.317e-08
105055899	1.5318	0.016395
105044013	1.5308	8.2603e-07
105049602	1.5307	0.0091107
105032006	1.5305	2.2241e-06
105056311	1.529	0.00014584
105047872	1.5285	9.3621e-11
105055813	1.5284	7.1917e-11
105058963	1.5282	1.1656e-06
105042804	1.528	4.789e-13
105034093	1.5278	0.0064732
105053452	1.5262	1.7365e-12
105058764	1.525	2.7531e-13
105048108	1.5242	0.00011157
105043917	1.5239	0.0025842
105033042	1.5237	1.0577e-11
105037526	1.523	0.00031206
105058925	1.523	0.0025605
105045870	1.5187	1.2491e-13
105060321	1.5182	0.00083862
105044156	1.5181	0.00074551
105057003	1.5164	2.5375e-07
105059700	1.5161	1.9495e-08
105033297	1.5156	4.014e-11
105060373	1.5145	0.00093441
105038608	1.5122	0.00010762
105049533	1.5118	5.0423e-05
105034376	1.5111	1.4439e-07
105060346	1.5106	0.003222
105049787	1.5102	0.0018577
105052760	1.5101	4.2817e-05
105058906	1.5081	8.5225e-08
105051000	1.5078	4.1597e-10
105033307	1.5077	2.2428e-13
105042017	1.5073	8.7289e-05
105046739	1.5073	0.034332
105032314	1.5071	2.0021e-09
105050143	1.5059	0.010696
105053766	1.5043	5.1979e-13
105050867	1.5042	1.0581e-09
105039539	1.5037	2.9114e-08
105060976	1.5031	0.00031879
105049770	1.5015	2.277e-11
105054816	1.5014	3.4517e-06
105052823	1.5013	7.5544e-05
105037338	1.5	3.7399e-05
105037000	1.4999	4.1364e-09
105045567	1.498	0.0011586
105052055	1.4978	0.02827
105044396	1.4972	1.9637e-07
105047575	1.4966	8.4992e-09
105035913	1.4961	1.3327e-05
105051302	1.4955	0.00012552
105044468	1.495	0.012486
105052557	1.494	2.9952e-06
105035668	1.4924	5.5838e-14
105059015	1.4922	0.0019396
105032357	1.492	2.5826e-07
105054075	1.4914	4.7206e-15
105044212	1.4913	1.8088e-09
105045878	1.491	3.1028e-06
105044475	1.49	0.031544
105054854	1.4899	0.0014992
105035197	1.4896	6.2967e-06
105047407	1.4895	2.3095e-11
105056557	1.4893	0.014655
105052858	1.4888	1.2603e-05
105044362	1.4878	5.545e-05
105040741	1.4878	0.00057608
105056164	1.4862	4.2424e-10
105033539	1.4856	1.1106e-05
105040688	1.4853	0.00030499
105034733	1.4852	8.6488e-05
105039265	1.4849	5.6568e-13
105041313	1.4847	3.9871e-15
105040667	1.4836	0.0079982
105060445	1.4831	2.1081e-08
105033665	1.4827	0.00064711
105035347	1.4824	6.8414e-08
105041694	1.482	3.3918e-07
105048864	1.4814	9.2084e-08
105038919	1.4807	2.0877e-10
105058319	1.4797	3.0435e-14
105035680	1.4792	1.2616e-05
105041000	1.479	0.013897
105059586	1.478	0.0001516
105042566	1.4779	0.030547
105054877	1.4771	9.4348e-09
105032927	1.4765	3.7816e-14
105055982	1.4756	7.8457e-10
105057329	1.4755	1.2003e-06
105058063	1.4738	0.0011858
105050996	1.4735	2.1947e-06
105032965	1.4733	0.021428
105055564	1.4729	0.042671
105057822	1.4725	3.4352e-07
105049250	1.4712	0.010156
105049421	1.4705	1.6925e-05
105050571	1.4703	2.0801e-14
105055984	1.4698	2.2178e-07
105043273	1.4697	0.028127
105049833	1.4692	4.6858e-11
105038143	1.4689	2.7114e-08
105041703	1.4682	0.010038
105034899	1.4675	4.0956e-13
105033534	1.4663	3.0691e-06
105039685	1.4661	5.048e-09
105040411	1.465	3.5068e-08
105050663	1.465	7.0181e-06
105061095	1.465	0.0013751
105052322	1.4647	0.027347
105056943	1.4645	0.036
105059502	1.4643	7.5588e-06
105051461	1.4641	5.756e-10
105054663	1.463	0.0014178
105042449	1.4623	4.1048e-11
105037886	1.4622	0.00021387
105050355	1.4617	0.00022764
105055748	1.4611	3.8496e-11
105057399	1.461	0.0001542
105037905	1.4607	5.4009e-11
105050818	1.4604	5.6373e-13
105047710	1.459	1.6253e-14
105054044	1.4588	5.9857e-13
105039062	1.4582	0.00037633
105035834	1.4581	0.00012022
105044628	1.4571	6.5294e-11
105054823	1.4569	7.7718e-09
105057550	1.4567	0.0010819
105033631	1.4566	1.03e-08
105038172	1.4563	1.0307e-05
105059467	1.4555	0.013285
105047129	1.4547	5.8291e-05
105039320	1.4547	0.0021873
105040732	1.4538	0.00060503
105050853	1.4526	0.0086104
105045883	1.4521	1.0046e-08
105058344	1.4517	0.0046174
105045623	1.4512	5.758e-08
105037621	1.4499	2.5759e-12
105055904	1.4489	2.0758e-10
105058604	1.4484	3.0042e-09
105045762	1.4483	0.026274
105038828	1.4481	3.7944e-06
105041986	1.448	4.3728e-06
105033938	1.4474	0.0093304
105047308	1.447	8.4561e-10
105035151	1.4469	1.55e-06
105060167	1.4465	1.8324e-05
105058228	1.4463	6.4846e-07
105059685	1.445	0.00019975
105042271	1.4441	7.8033e-10
105059566	1.4437	3.384e-10
105053561	1.4431	5.493e-10
105045901	1.443	4.423e-10
105035974	1.4425	0.00038005
105045582	1.4407	9.2711e-09
105036190	1.4405	6.8536e-05
105034636	1.4396	0.00049077
105038955	1.4394	0.036768
105032916	1.4393	0.018714
105054952	1.4391	0.049038
105045660	1.4389	0.016561
105053202	1.438	0.0051654
105049206	1.4372	1.3719e-09
105051342	1.4367	2.5314e-05
105035179	1.4362	2.7413e-08
105059597	1.4359	7.8365e-08
105039892	1.4357	2.5967e-08
105052054	1.4356	0.0058627
105043204	1.4347	2.0548e-14
105048284	1.434	2.9508e-12
105050465	1.4337	4.1021e-09
105036058	1.4335	6.3003e-07
105041068	1.4332	0.012529
105032085	1.4326	0.032789
105058110	1.4325	3.9993e-06
105044400	1.4318	4.2298e-12
105059315	1.4307	2.4039e-10
105051745	1.4303	4.7137e-09
105055385	1.4301	2.2878e-08
105060733	1.4301	0.043737
105045677	1.4297	0.0026908
105052450	1.4295	3.609e-06
105033974	1.4273	2.5374e-07
105044947	1.4269	2.1237e-05
105036699	1.4263	0.00021845
105059259	1.4261	0.0036546
105033341	1.426	2.2685e-13
105048480	1.426	0.0040064
105061376	1.4257	0.0021556
105037934	1.425	1.1858e-05
105060580	1.4247	5.2517e-05
105039554	1.424	7.8016e-06
105038150	1.4235	1.241e-07
105053190	1.4229	3.9952e-08
105060689	1.4226	9.2527e-12
105054069	1.4218	0.0037072
105048158	1.4214	0.015236
105034986	1.4204	4.5072e-07
105039363	1.4203	0.0027459
105032121	1.4203	0.0042837
105044459	1.4194	1.378e-07
105054778	1.418	0.0023258
105050636	1.4176	0.0024322
105046501	1.417	0.0044561
105057473	1.4165	1.057e-05
105032281	1.4155	0.0027839
105035157	1.4153	4.2155e-05
105040232	1.4152	0.0056912
105055184	1.4148	3.9111e-08
105056927	1.4148	2.2416e-06
105051717	1.4136	8.4733e-14
105052820	1.4135	0.0065312
105061029	1.4134	2.5762e-08
105051021	1.4133	8.0618e-07
105052012	1.4118	0.0046289
105053024	1.4116	4.1063e-13
105039699	1.4115	2.3294e-08
105060348	1.4101	9.7482e-12
105039010	1.41	7.8368e-08
105052621	1.4095	8.6865e-10
105056387	1.4093	0.00034663
105060730	1.4092	0.00095431
12079464	1.4089	0.047018
105049664	1.4087	6.4415e-08
105043755	1.4081	9.53e-05
105048114	1.4081	0.0048752
105039473	1.4077	0.009183
105056886	1.4065	1.3677e-11
105048701	1.4061	0.045155
105052354	1.4055	2.1389e-10
105053479	1.4049	9.311e-13
105052864	1.4048	2.3706e-05
105036630	1.4024	3.23e-10
105046457	1.4022	1.6979e-12
105060165	1.4022	0.00032743
105051824	1.402	1.1294e-08
105032264	1.4016	0.00021028
105049648	1.4014	0.00062103
105056977	1.4003	7.1485e-12
105058893	1.3994	0.00012495
105049777	1.3981	4.237e-11
105055387	1.3979	3.8085e-05
105032836	1.3977	0.00032726
105060918	1.3975	4.149e-11
105037839	1.3972	0.0099918
105038812	1.3968	0.00010747
105047437	1.3965	0.0090614
105058561	1.3962	0.0091498
105041794	1.3952	6.8129e-08
105052717	1.3952	2.1983e-07
105032392	1.3947	2.8438e-07
105038698	1.3939	0.0039655
105043203	1.3935	2.059e-05
105053169	1.392	4.3271e-05
105043646	1.3911	4.6378e-10
105032902	1.391	9.2045e-11
105042518	1.3903	0.0005499
105046034	1.3902	0.00023537
105061567	1.39	0.00049495
105046022	1.3897	5.3758e-11
105059166	1.3894	9.5611e-09
105054119	1.389	3.883e-13
105040143	1.3889	1.324e-05
105051219	1.3888	0.0082313
105045685	1.3879	0.0033608
105036422	1.3871	3.4288e-05
105049771	1.3866	2.6178e-08
105035078	1.3861	1.1144e-10
105046049	1.3853	1.7009e-08
105035596	1.3847	0.00058371
105053213	1.3835	1.0648e-05
105046029	1.3834	0.0070183
105035934	1.3823	0.0024233
105054206	1.3818	5.6527e-05
105057420	1.3816	3.3498e-10
105036902	1.3815	0.015825
105045672	1.3814	0.0017406
105057922	1.3812	1.1019e-07
105054929	1.38	0.00013104
105052091	1.3797	0.023587
105043932	1.3796	6.0705e-13
105060077	1.3788	2.5814e-05
105059655	1.3779	0.039836
105037251	1.3759	2.226e-08
105046816	1.3759	5.187e-08
105038860	1.3747	1.2862e-09
105037786	1.3742	1.4721e-07
105032097	1.3742	6.1127e-06
105044173	1.3741	2.2382e-09
105033753	1.3739	2.0307e-12
105045804	1.3731	7.8433e-10
105042657	1.373	6.972e-08
105054657	1.3728	8.7065e-11
105038152	1.3726	2.4796e-09
105055518	1.3717	6.0796e-05
105049145	1.3715	3.1652e-10
105049701	1.3715	0.00096014
105045153	1.3705	0.00033843
105049294	1.3697	0.0066256
105049298	1.3696	0.001652
105055712	1.3694	0.03745
105059484	1.3687	4.3193e-13
105034791	1.3684	1.0352e-07
105058746	1.3678	1.0503e-09
105032524	1.3676	0.0017509
105039142	1.3673	5.8558e-06
105057682	1.3671	1.6982e-05
105033948	1.3669	3.0171e-12
105049534	1.3669	0.00063779
105058959	1.3668	7.1782e-09
105039465	1.3655	3.8349e-13
105053830	1.3643	4.4194e-11
105038694	1.3642	0.026659
105040653	1.3636	7.4597e-05
105049112	1.3636	9.6679e-05
105052519	1.3635	6.331e-10
105057097	1.3629	0.022976
105057202	1.3629	0.028774
105036588	1.3626	5.4383e-13
105042992	1.3618	2.2685e-13
105032171	1.3607	0.0031071
105050838	1.3603	0.0048175
105050362	1.3602	6.1989e-06
105042430	1.3595	2.0411e-10
105034641	1.3592	0.00040576
105035990	1.3572	3.9292e-10
105037890	1.3567	0.00030502
105036222	1.3561	2.7338e-05
105057755	1.3559	1.4529e-05
105043430	1.3551	7.71e-05
105059877	1.355	3.2218e-07
105042304	1.3538	2.4098e-06
105047344	1.3534	0.00065861
105042546	1.3534	0.00077481
105059697	1.3523	9.5579e-11
105056864	1.3515	2.3973e-07
105060177	1.3495	4.3985e-08
105054148	1.3493	0.00057901
105047822	1.3493	0.00089864
105054912	1.349	6.5787e-11
105052406	1.3489	0.016381
105041387	1.3482	0.00044862
105053193	1.3481	1.2925e-12
105059885	1.3477	9.438e-08
105042454	1.3477	0.00011423
105056147	1.3476	0.01794
105061493	1.3475	0.0084031
105033503	1.3473	0.0038298
105038927	1.3463	9.9373e-11
105057821	1.3461	2.7756e-08
105058490	1.3455	1.1278e-05
105055852	1.3454	3.7271e-12
105035844	1.3452	0.020051
105048387	1.3445	0.029847
105055017	1.3439	5.9102e-07
105053426	1.3435	1.054e-07
105057565	1.3426	2.2208e-06
105056313	1.3409	1.0832e-10
105051752	1.3402	0.010345
105035468	1.3393	0.00016145
105060161	1.3383	1.5484e-11
105047716	1.3381	0.00054725
105053212	1.338	4.8439e-13
105052724	1.3371	1.2337e-06
105032448	1.3367	1.2401e-07
105052827	1.3353	2.3219e-09
105040142	1.335	0.00081867
105048895	1.335	0.0014832
105034794	1.335	0.043115
105055400	1.3349	4.1419e-08
105045315	1.3344	0.0066594
105060462	1.3342	6.7724e-09
105057099	1.3342	0.00063357
105035568	1.3335	0.019075
105038847	1.3331	8.5495e-07
105038969	1.3324	6.3279e-07
105051952	1.3317	0.011977
105040302	1.331	0.00084512
105055678	1.3307	0.00026054
105039015	1.3304	6.6843e-12
105048580	1.3299	8.6263e-11
105042850	1.3299	4.3307e-06
105054078	1.3297	5.5339e-12
105034000	1.3293	2.306e-08
105047630	1.3283	7.5654e-06
105054167	1.3271	0.0020711
105052184	1.3265	0.0030932
105039061	1.3263	0.0058266
105059070	1.3261	0.00032223
105045911	1.3249	5.477e-12
105039900	1.3247	3.238e-10
105058458	1.3234	0.019709
105033210	1.3232	0.00019148
105035614	1.3231	0.031558
105038486	1.3227	7.7187e-09
105041747	1.3223	0.013482
105038559	1.3215	3.1587e-10
105053511	1.3214	3.0259e-11
105039176	1.3213	0.00025891
105041941	1.3211	0.021154
105056634	1.3204	0.0018115
105047250	1.3203	0.0010202
105060164	1.3198	0.032071
105039410	1.3195	1.153e-09
105049209	1.3191	0.00038011
105061300	1.3187	6.9281e-11
105049218	1.3184	5.1815e-07
105041124	1.3178	0.0012651
105042688	1.3167	1.9269e-07
105035222	1.3165	1.2798e-12
105045554	1.3161	8.8312e-12
105032994	1.3152	1.1804e-08
105047721	1.3149	0.0038537
105041298	1.3143	0.001217
105039934	1.314	1.0019e-10
105035951	1.3137	1.7217e-06
105036794	1.3135	0.020684
105050360	1.3128	6.5148e-09
105048200	1.3126	1.5477e-08
105060116	1.3125	2.4456e-05
105053725	1.3122	4.0605e-05
105055616	1.3119	6.5971e-09
105032936	1.3118	2.7595e-05
105040593	1.3108	5.412e-08
105058227	1.3104	5.2571e-06
105041372	1.308	2.3251e-10
105051972	1.3078	3.8819e-05
105032786	1.3076	9.9479e-07
105048349	1.3074	0.0016159
105034317	1.3066	0.0010801
105041825	1.3064	5.8796e-05
105050651	1.3063	0.00011841
105042174	1.306	0.029281
105060824	1.3039	4.4965e-11
105053249	1.3039	0.0019106
105047693	1.3038	9.5718e-10
105038255	1.3037	5.9444e-05
105052409	1.3035	0.0025286
105058832	1.3035	0.039852
105038044	1.3034	1.2647e-06
105032199	1.3024	8.2557e-11
105035192	1.3021	1.0547e-06
105036080	1.3011	0.01258
105038648	1.3008	0.032397
105042118	1.3005	1.7017e-06
105036829	1.3005	0.012532
105055983	1.3002	0.00032927
105039017	1.2994	1.088e-06
105046520	1.2982	3.6765e-06
105046298	1.2981	0.0002919
105040839	1.2977	4.6109e-06
105041244	1.297	0.00068617
105055135	1.2968	0.012652
105058389	1.2964	5.3148e-08
105032299	1.2949	4.4267e-06
105059422	1.2948	2.8438e-07
105051213	1.2942	4.1681e-08
105041303	1.2931	0.00010796
105046300	1.2918	8.1452e-07
105044392	1.2917	1.2928e-06
105055946	1.2914	4.1696e-06
105050171	1.2911	0.00047008
105059817	1.2911	0.0058371
105055945	1.29	4.4784e-06
105042300	1.2895	1.4888e-05
105060535	1.2889	0.0003974
105043982	1.2887	0.0021202
105046281	1.2886	0.034391
105039241	1.2879	9.5364e-06
105036394	1.2874	1.8901e-05
105049780	1.287	3.0917e-09
105040336	1.287	0.0057166
105055259	1.2869	1.1906e-11
105044331	1.2865	0.017602
105045409	1.2857	0.042671
105051393	1.2855	2.9383e-09
105047146	1.2854	4.3895e-07
105046080	1.2852	1.6534e-07
105047236	1.2846	3.1135e-11
105038064	1.2845	0.044391
105036710	1.2839	0.0051504
105045353	1.2835	3.7505e-06
105041222	1.2835	0.03192
105033728	1.2834	5.8186e-09
105060147	1.2833	0.00075895
105035194	1.2832	0.031697
105050906	1.2829	2.7824e-07
105034316	1.2828	1.4164e-05
105041475	1.2825	0.00060801
105043966	1.2787	3.268e-10
105032467	1.2783	9.8342e-10
105059869	1.2783	1.3709e-07
105049995	1.2778	0.0014928
105048947	1.2777	1.0501e-07
105051310	1.2775	0.016308
105045558	1.2775	0.030545
105051106	1.2771	4.752e-09
105061127	1.277	7.3712e-08
105047574	1.2766	1.1469e-10
105052831	1.2764	0.019358
105058053	1.275	1.0198e-05
105032452	1.2745	2.3607e-06
105043355	1.273	8.3683e-05
105041510	1.272	0.0024191
105055053	1.2716	0.00011144
105039300	1.2715	0.0031434
105041017	1.2715	0.015721
105061389	1.2714	8.7166e-12
105033664	1.2713	1.4745e-10
105033786	1.2708	0.0026211
105048332	1.2707	1.3971e-09
105044971	1.2704	0.0040524
105057837	1.2703	1.7492e-05
105032185	1.27	3.1246e-08
105032258	1.2696	1.0947e-05
105052721	1.2688	0.00027216
105032887	1.2681	6.0784e-07
105047103	1.2679	5.271e-06
105056650	1.2676	4.7364e-11
105054787	1.2671	7.2668e-10
105050384	1.2661	0.0084635
105041845	1.2653	2.5712e-05
105049583	1.2644	3.794e-07
105040618	1.2638	0.02332
105043229	1.2636	8.7358e-06
105061482	1.2628	7.5631e-07
105057188	1.2617	0.021309
105047503	1.2615	0.03203
105034125	1.261	2.1892e-05
105034071	1.261	0.00017496
105047342	1.2609	3.1308e-08
105050643	1.2606	1.1285e-08
105044382	1.2604	0.00057877
105059308	1.2603	8.1506e-05
105045593	1.2597	0.00079962
105035657	1.2589	0.0017592
105032139	1.2585	4.2926e-07
105032990	1.2584	6.2195e-06
105032313	1.2575	0.0011704
105035842	1.2573	0.0081286
105052453	1.2569	1.3205e-05
105033243	1.2563	0.011204
105047985	1.256	6.2711e-10
105052537	1.2559	0.00017389
105055464	1.2557	3.6204e-08
105032147	1.2557	3.8368e-05
105045459	1.2551	0.029536
105033866	1.2545	1.3553e-09
105047620	1.254	0.00049465
105058798	1.2537	4.637e-05
105039628	1.2535	1.5934e-08
105034816	1.2528	4.2202e-07
105051528	1.2527	1.7111e-07
105052202	1.2525	1.3689e-06
105041140	1.2522	0.020332
105051492	1.2521	4.628e-11
105054107	1.2518	0.01023
105049567	1.2515	5.1568e-10
105051419	1.2482	0.0006631
105059360	1.2475	2.7399e-07
105058507	1.2475	0.0078694
105044672	1.2449	1.6926e-05
105060312	1.2442	0.00025225
105032534	1.2441	3.905e-07
105049471	1.2438	9.6069e-09
105035499	1.2433	9.7978e-07
105057009	1.243	0.00037704
105044759	1.2419	0.0021828
105044867	1.2416	6.5669e-06
105048964	1.2402	0.00016118
105051042	1.2401	0.028888
[truncated: 3,302 more rows]

## Sheet: core DEGs
Table S1(f) DEGs of core abiotic stress transcriptome of oil palm
Gene ID	Drought		Salinity		Waterlogging		Heat		Cold
	Log2FC	padj	Log2FC	padj	Log2FC	padj	Log2FC	padj	Log2FC	padj
105046841	12.862	3.8333e-31	12.139	3.011e-12	13.18	5.1391e-09	10.705	7.1232e-06	8.6003	2.8427e-13
105035002	4.4267	1.3659e-19	5.911	7.9653e-34	5.8794	3.7136e-08	6.5858	1.8911e-21	7.2537	4.9202e-134
105046866	9.676	2.2769e-18	9.9264	4.0893e-14	10.586	1.3994e-09	8.0248	1.961e-27	6.8854	1.7733e-18
105049085	7.8802	6.6877e-77	8.5405	3.3484e-155	9.1696	1.2481e-24	7.1942	3.1747e-11	6.6551	3.9396e-43
105037521	9.0913	2.0114e-20	8.9533	1.5956e-12	9.7179	3.1785e-08	7.4877	2.6071e-16	6.1461	5.8081e-14
105037173	9.8375	6.2155e-30	9.5754	2.7525e-18	10.219	1.3605e-07	8.4627	1.381e-45	5.9727	6.9396e-21
105055545	3.2652	0.00040266	2.9261	0.0052672	2.7689	0.032365	4.6105	2.767e-12	5.7787	9.2856e-09
105040206	4.836	8.8867e-94	5.0724	1.461e-47	5.2977	1.2718e-44	4.5874	9.0023e-27	5.7665	4.0772e-21
105037881	6.233	5.8075e-71	5.2014	3.0585e-33	5.3689	7.0285e-14	4.9806	1.0561e-31	5.6948	2.0736e-51
105048400	7.1723	2.3444e-14	6.5049	1.7963e-08	4.7281	0.035418	15.296	3.6586e-131	5.4825	0.00020996
105032389	9.6444	1.0522e-147	7.9585	2.1769e-09	3.7919	2.7491e-12	6.2858	0.00070063	5.4503	0.00012601
105052052	2.9693	0.016993	2.998	0.01909	3.604	0.0024364	4.6499	2.4879e-09	5.2362	0.00021249
105056921	3.6007	2.421e-23	3.1992	3.6875e-24	2.9315	0.0059525	2.9037	2.0057e-09	5.1284	1.2648e-94
105044187	5.4404	2.0069e-23	3.2146	3.7918e-11	2.2269	3.8689e-05	3.3523	5.6992e-23	5.0883	2.0563e-22
105046587	4.0019	2.8503e-25	3.5151	7.2248e-24	2.5368	0.0067983	6.7046	3.1667e-49	4.9475	2.3594e-24
105050255	3.2266	1.5447e-06	4.0974	3.4623e-13	4.495	4.8227e-15	3.9139	1.1209e-11	4.7298	3.962e-23
105054706	1.397	0.00015505	1.3093	0.0011559	1.7032	5.4674e-05	2.0256	3.1956e-10	4.5846	1.0208e-47
105036433	8.2252	1.7552e-24	6.1537	9.0574e-09	3.0146	0.00047157	5.2117	0.0015994	4.5225	0.0032373
105056603	1.7895	4.5247e-07	2.3676	9.7955e-18	2.693	1.6591e-18	1.6637	5.0772e-10	4.2255	1.5127e-13
105057053	3.9042	2.1784e-08	3.8296	0.00010939	3.8752	1.1208e-07	2.6909	0.00067864	4.2154	1.4101e-15
105040738	2.8942	9.4639e-07	2.4447	5.8361e-07	2.2898	5.4674e-05	2.6023	1.0832e-08	4.107	4.4425e-27
105035641	5.8171	1.2626e-08	5.5489	1.8351e-45	4.8026	8.5179e-05	3.0223	4.1775e-19	3.9735	1.4127e-06
105055554	3.3562	2.3454e-30	3.203	1.9309e-43	2.7047	2.1571e-14	4.8475	2.4828e-57	3.9674	3.7579e-66
105057259	6.7203	1.2968e-93	6.4738	2.5998e-26	5.8453	3.6136e-49	5.7407	9.1998e-62	3.9315	0.013173
105042891	2.8978	0.027514	3.2163	0.0073324	2.9422	0.045679	3.0357	0.013872	3.8859	2.5299e-05
105049947	2.1264	2.6142e-14	1.6212	1.7482e-06	1.7266	4.8881e-06	1.9472	7.9411e-11	3.8696	1.3745e-58
105038249	2.0807	9.163e-21	2.745	3.5947e-23	2.3059	1.1628e-14	2.5393	5.8529e-06	3.8285	2.0075e-72
105045281	4.602	1.0608e-09	4.9712	7.1915e-09	4.3324	0.005567	4.242	2.3427e-13	3.7936	1.949e-06
105042708	6.3324	3.5418e-117	3.7599	3.25e-26	2.2142	2.3716e-05	12.895	6.9073e-267	3.7368	0.0014501
105059850	1.8926	0.00063912	2.4005	3.1289e-06	2.0516	0.024905	2.222	0.0029778	3.7279	2.403e-10
105053918	1.9575	5.2606e-14	1.8885	2.9124e-10	2.0793	9.1136e-10	4.3717	1.5033e-37	3.6693	5.6883e-38
105033192	5.7895	1.6854e-41	5.7603	5.0208e-12	4.2774	0.00021951	3.8369	1.4776e-05	3.6444	0.00095803
105041168	3.7485	2.7294e-33	3.9652	1.8134e-07	2.4713	1.5587e-07	2.2557	6.6675e-08	3.6151	0.0017161
105055537	2.4943	2.7051e-05	2.1676	5.2243e-05	2.8705	3.2309e-15	4.3255	4.9468e-72	3.5383	2.2858e-09
105035748	5.453	4.5756e-06	4.5983	2.1342e-14	4.8206	2.6918e-09	3.423	1.3227e-05	3.5362	0.0011121
105047729	3.104	4.7537e-15	3.7761	1.4891e-20	3.9329	7.6931e-15	2.8509	7.1214e-06	3.5352	2.8417e-23
105055856	4.9616	6.1132e-05	5.4613	1.8049e-07	5.3686	3.6317e-06	4.2538	0.0036935	3.5327	0.048465
105057113	7.3756	3.8893e-37	6.508	1.5777e-08	5.6822	8.0875e-28	4.7566	1.646e-06	3.5293	8.4192e-05
105042707	4.7092	1.8129e-83	3.123	1.9482e-37	2.1778	1.5873e-14	9.1413	7.4217e-248	3.5079	1.2174e-12
105042947	2.1968	1.3843e-09	2.5848	9.7166e-23	2.498	4.6811e-08	2.5151	2.3759e-21	3.5055	7.0036e-58
105032835	4.1083	3.1775e-53	3.5396	4.3938e-08	2.5863	0.0052961	5.5414	3.9616e-105	3.497	0.0038933
105046082	4.1167	7.861e-14	2.5515	1.2391e-16	1.8658	1.6486e-12	2.4987	3.0711e-15	3.4939	1.5633e-31
105059227	6.1658	0.0001288	5.4687	1.9785e-07	4.0352	0.0023051	5.2829	0.0043244	3.4782	0.00074761
105061032	1.4366	0.01751	1.8492	0.010195	2.2316	6.7606e-07	1.7909	0.0016396	3.4664	1.3291e-05
105055581	3.8227	1.9895e-13	4.5964	0.0022743	4.861	2.0238e-15	3.0034	1.8334e-13	3.4559	0.00025553
105059687	4.056	6.8189e-09	3.3788	0.0019996	2.6335	3.36e-05	2.5751	3.7875e-06	3.4547	2.9228e-09
105050758	2.0164	0.0010788	2.7453	0.025799	2.7115	0.0002718	1.5252	1.4585e-09	3.4389	9.1777e-53
105036668	3.4255	5.7744e-08	3.495	4.1025e-06	3.8679	3.0046e-09	3.6632	1.9161e-09	3.3995	7.8386e-08
105034526	3.8183	1.3793e-08	3.1273	6.37e-27	2.2686	7.0354e-11	2.8744	0.0029428	3.3863	0.0028381
105036973	5.8666	1.3302e-53	5.6468	4.666e-12	4.2578	5.9292e-10	3.2854	1.4548e-10	3.3771	0.00023111
105052929	4.5349	6.2454e-15	4.7548	3.8703e-16	5.5361	0.00053225	2.6634	0.0067428	3.3637	1.3461e-05
105043595	5.1885	8.4301e-42	4.1865	0.0012878	3.9389	0.0011049	4.2926	1.494e-05	3.3611	3.1046e-52
105035653	1.2925	1.9487e-08	1.025	0.0035136	1.2321	0.0001074	1.6575	5.4064e-09	3.3583	2.3265e-25
105050824	5.3885	3.2699e-11	5.0121	7.1252e-08	4.2276	0.0094079	5.1173	1.0448e-05	3.3462	0.021414
105051040	2.7184	1.4793e-19	5.1123	5.4135e-13	5.6862	2.1649e-63	5.6446	4.9667e-06	3.3244	0.00022254
105034449	4.9827	1.7992e-16	4.5435	1.9391e-11	3.1605	0.0076813	4.4148	9.1174e-11	3.2725	0.0018496
105044577	6.1809	3.3902e-163	5.9151	5.4218e-11	5.4025	2.4543e-29	4.8674	1.899e-10	3.2708	0.00030073
105057189	2.0711	1.1543e-10	2.671	2.3605e-23	2.6273	2.9633e-18	2.6133	3.5645e-29	3.2546	1.9557e-48
105048778	3.755	4.1845e-10	4.4681	0.0018073	3.1115	0.00030214	2.2496	0.018133	3.2531	2.0678e-06
105056959	6.7103	9.7254e-192	5.4274	1.0829e-61	3.2524	2.3463e-18	9.3199	5.5194e-299	3.2286	0.00013831
105055728	1.9407	4.8931e-09	1.4607	0.00024166	1.3378	0.021048	2.5178	3.2197e-17	3.2163	8.6729e-10
105045943	2.0782	0.02235	2.6102	0.00085926	2.508	0.0058893	2.3876	0.0039239	3.2041	5.6685e-07
105044906	2.468	2.0604e-09	2.3259	1.1215e-12	1.9912	3.1591e-07	2.7896	1.9327e-23	3.1994	8.1826e-34
105051983	3.9341	9.1781e-19	4.3091	6.5239e-08	2.4945	0.00094414	3.577	5.4173e-13	3.1455	0.015274
105058249	1.3679	0.0036736	1.7466	0.00012587	2.159	2.3969e-06	3.1739	5.7021e-23	3.1455	5.1848e-11
105051890	2.7361	0.0013141	3.2239	1.9918e-05	3.6586	9.5156e-07	3.1615	3.3036e-05	3.139	2.0491e-05
105041643	3.4105	0.0010585	3.8966	0.010042	4.1815	0.049004	4.8689	9.5848e-58	3.1254	1.1329e-49
105041260	7.2098	1.3749e-171	5.3982	1.7789e-18	3.0241	0.0017649	10.426	0	3.111	3.0499e-05
105056794	5.4851	4.4415e-38	6.11	8.4508e-12	5.3528	8.8378e-17	5.7593	4.7309e-24	3.1019	0.00044414
105059568	1.2375	0.00045552	1.7128	9.8232e-07	2.15	7.8628e-09	2.7314	5.1394e-23	3.0942	8.9546e-32
105041432	3.4823	5.9839e-30	3.3321	6.311e-12	2.5407	0.023845	3.3305	2.3515e-05	3.0203	4.2307e-11
105057209	4.1185	4.6574e-16	3.5032	3.3504e-13	3.6862	0.030564	3.6057	2.7319e-15	2.962	3.0624e-05
105035505	3.8573	5.0032e-05	4.1191	6.3028e-06	4.1932	0.017528	2.9948	0.018299	2.9114	0.018796
105043487	3.4584	3.7852e-73	2.5462	9.0637e-14	1.9177	1.9491e-06	1.9066	1.8308e-07	2.9023	7.2356e-11
105034654	3.3884	4.3667e-14	3.0114	9.935e-06	3.3502	5.9361e-06	2.2493	0.00057032	2.8545	3.0693e-16
105041412	1.8837	3.794e-06	1.7414	0.00014652	1.6737	0.0015248	2.3937	5.9045e-09	2.8354	8.8015e-17
105060714	3.5326	7.5311e-36	2.2035	0.0064722	1.9138	0.0029327	1.9454	1.3242e-05	2.8347	3.0599e-08
105042945	2.3398	3.7462e-15	2.5675	2.5168e-15	2.5881	1.1098e-12	1.0314	0.012421	2.8208	7.5977e-13
105032996	1.2442	0.019151	2.4842	0.024126	2.6069	0.028064	1.7663	0.000468	2.7813	8.9595e-09
105051247	4.2867	5.6398e-77	2.9132	0.0025519	2.538	1.3215e-07	2.0318	0.0058279	2.7811	1.2143e-08
105060822	2.9336	3.2383e-25	2.493	9.4566e-09	2.8937	2.5955e-23	1.2637	0.0010194	2.7662	1.6099e-36
105041259	6.6559	7.8896e-106	5.0305	3.3231e-23	1.9215	0.02304	9.4787	4.0448e-157	2.763	0.025034
105056283	2.7762	9.201e-11	3.0331	1.1832e-20	2.5488	0.0062814	1.9921	0.00043889	2.7593	0.041562
105038629	2.3437	2.4292e-08	2.8702	1.9289e-09	3.1233	4.684e-20	2.4082	1.0146e-15	2.7506	1.1036e-06
105047312	3.5511	2.5926e-06	4.835	1.0574e-36	5.2969	3.0517e-38	4.4325	1.7789e-12	2.7457	2.3235e-10
105047155	1.9947	3.0057e-16	2.2424	2.7321e-16	1.7636	1.2016e-07	1.9779	1.2225e-10	2.7455	4.3122e-33
105058610	1.4062	3.608e-06	2.4414	7.1998e-06	2.9955	1.409e-26	1.8775	0.019947	2.7319	2.3888e-07
105049368	1.2927	0.033357	2.7555	3.8474e-08	2.6891	0.00023538	2.2149	0.00056269	2.7306	0.003251
105039201	3.64	4.7828e-12	3.5011	3.6528e-09	2.6574	0.0012137	2.1966	0.00077549	2.7084	0.030424
105043625	2.1141	1.235e-21	2.5991	1.9376e-24	2.7606	7.2671e-17	1.5407	2.1147e-05	2.6846	1.3072e-19
105043840	1.8277	4.6104e-06	2.3931	2.6398e-05	2.9436	5.5572e-07	1.1131	0.048649	2.6741	3.9826e-16
105040010	3.4702	3.2624e-65	3.6813	2.2223e-26	4.0455	5.3637e-12	2.4232	6.6345e-05	2.6525	4.1223e-08
105047989	2.5892	5.52e-17	2.0179	8.219e-08	2.538	8.0536e-11	2.5291	5.6784e-07	2.64	1.5271e-17
105042404	2.4603	2.7712e-23	2.7484	3.9934e-13	2.8343	1.4593e-07	1.4393	0.01029	2.6253	2.0684e-26
105041628	5.4586	1.2916e-16	4.1163	3.1431e-16	4.4089	0.038449	3.0598	7.985e-07	2.5883	0.027291
105057780	2.1687	2.8874e-23	1.8146	4.6645e-09	1.6352	1.3927e-07	1.2186	2.1621e-06	2.5718	1.3206e-32
105033875	1.518	1.0395e-05	1.4704	0.0043711	1.1397	0.0014895	1.7858	1.4939e-10	2.5475	0.00014487
105041398	2.0873	1.1747e-06	1.274	0.022645	2.1324	0.00042484	2.0605	6.7772e-07	2.5123	9.4184e-12
105058091	3.5797	5.6161e-39	3.2104	2.283e-26	1.5743	3.3689e-07	2.13	4.5436e-12	2.5042	1.6289e-11
105054029	2.3966	2.1895e-07	2.9742	2.9895e-15	2.9001	0.00070637	1.2399	0.021886	2.5037	5.2748e-11
105032597	2.3456	2.3058e-05	1.5325	1.0811e-09	1.6364	1.0351e-08	1.9565	2.5404e-21	2.5013	7.2683e-20
105047003	1.8164	1.1477e-13	1.5339	4.7341e-05	1.3404	0.00014226	2.2599	8.7011e-17	2.4949	8.4727e-16
105059192	4.6461	4.7761e-71	4.0677	3.7893e-25	2.5962	0.015092	4.0386	3.2063e-47	2.4806	2.6791e-13
105059756	3.0762	2.0862e-13	1.6943	0.015617	1.5134	0.00098545	1.3603	0.00060257	2.461	1.896e-15
105046003	3.0809	2.6502e-53	2.7052	1.0037e-15	2.6682	9.3132e-17	2.4776	9.2903e-33	2.4551	5.9744e-33
105041935	5.3676	1.5083e-12	2.9534	4.0368e-11	3.035	8.375e-10	9.256	4.8862e-55	2.4536	2.4308e-05
105038457	1.1167	8.1298e-09	1.6588	1.7815e-12	1.9581	1.3666e-13	1.5308	6.5191e-15	2.4376	7.9623e-38
105057748	2.6688	8.867e-13	2.4957	1.2857e-17	2.8586	5.9799e-19	2.837	1.8227e-14	2.4327	1.1469e-20
105052523	2.7731	6.7676e-25	2.3163	9.8239e-13	2.6977	1.1896e-14	1.4498	2.8183e-05	2.4257	1.671e-12
105040787	3.6305	2.5721e-80	2.6255	6.3318e-09	2.0837	1.5266e-12	1.1415	4.265e-09	2.4194	3.412e-13
105050545	2.7379	1.2056e-06	3.0048	0.013075	2.6535	5.3112e-15	1.469	0.0005723	2.4121	5.8714e-07
105039470	2.5369	9.1132e-08	2.1464	0.00011257	1.7266	0.019973	2.0305	0.00022466	2.4052	7.2182e-07
105042538	2.0458	3.497e-19	1.4455	1.6399e-05	2.006	3.997e-08	1.1516	1.5595e-05	2.4028	2.6488e-26
105040848	4.2136	4.0777e-14	2.9434	1.3694e-19	1.8166	2.7169e-11	6.7762	3.8503e-202	2.3827	5.0409e-05
105041021	-3.7325	5.341e-08	-2.7105	5.2809e-05	-1.7758	0.0071636	-1.125	0.030587	2.381	4.6604e-12
105044900	3.4901	8.8312e-47	3.3617	3.9009e-24	3.7503	3.897e-12	2.1136	8.0104e-17	2.3764	2.7814e-05
105046893	5.1953	4.1189e-09	5.5978	1.6685e-38	5.7088	0.00031355	3.3668	0.005511	2.3762	0.0031188
105054198	1.4942	1.9561e-13	2.3161	6.7423e-22	2.1183	1.3437e-14	1.9383	3.9707e-19	2.3701	1.3657e-32
105038674	3.6264	7.5977e-40	1.3188	0.0032609	1.344	0.028514	7.3725	2.9293e-190	2.3682	6.504e-05
105039533	2.9916	7.9495e-20	1.9399	0.0018004	1.7836	2.8299e-05	1.1077	0.0022013	2.3594	2.4734e-17
105038651	1.2402	0.0013205	1.7177	6.9826e-06	1.6878	0.00012477	2.1713	3.4756e-11	2.336	1.5663e-13
105060086	2.4505	5.3718e-09	2.5949	4.0587e-23	1.5515	0.0069505	1.8275	0.002609	2.3152	0.00023606
105050331	4.9463	7.7451e-62	5.3288	1.6007e-11	2.9138	3.3477e-14	4.0082	1.6079e-13	2.3117	0.019867
105059689	1.4008	1.2269e-14	1.5104	6.5586e-11	1.7621	1.2798e-09	1.1471	2.3951e-06	2.3076	3.9442e-36
105037298	2.548	0.0011262	3.0975	0.044374	2.9069	0.001354	3.765	2.8973e-11	2.3011	0.00036129
105055415	1.0746	0.03571	1.7077	6.5045e-05	2.4221	7.2118e-09	2.5505	2.151e-07	2.2961	3.2394e-11
105044685	1.7552	7.6006e-05	2.8771	4.4891e-33	2.4397	1.1884e-07	2.3036	3.0428e-07	2.2859	5.3362e-30
105040451	2.2375	6.7612e-08	3.0009	1.4974e-05	3.4494	3.2846e-12	1.5069	0.0027149	2.2844	1.3666e-08
105036392	1.8387	9.1003e-18	1.8187	1.8329e-12	1.8466	4.5999e-10	1.8523	4.1247e-17	2.2772	4.376e-16
105054566	1.7882	0.0080212	1.8315	0.0076414	2.2892	0.00056975	2.253	0.00011821	2.2747	5.2282e-05
105047941	3.9528	7.2772e-85	3.1524	4.3925e-38	2.0874	4.7325e-12	6.3362	2.8868e-179	2.2609	2.6671e-08
105057333	1.4132	7.2997e-13	1.9373	3.9623e-05	1.9536	6.142e-13	1.3929	1.1131e-05	2.2606	2.0989e-31
105046795	1.5511	0.032639	1.4842	0.0057283	2.1684	0.010106	1.8778	2.7228e-05	2.2376	6.8647e-07
105036887	5.0278	3.2508e-40	4.9119	2.1768e-07	3.6258	1.1546e-08	2.4387	0.00029313	2.2374	0.011914
105043326	2.2311	6.8474e-14	1.972	1.421e-08	2.0959	0.0004737	1.3763	0.0011495	2.2362	1.1174e-13
105045888	2.305	0.0031927	3.0385	0.00208	3.7413	0.0027468	2.1708	0.0090969	2.2226	0.029893
105038195	4.2625	9.5895e-65	3.6439	1.7855e-47	2.24	7.5848e-11	7.0083	1.528e-203	2.2133	0.00041693
105036881	2.0894	7.1015e-06	1.1059	0.0025021	1.3994	0.0038429	1.5435	4.1134e-07	2.2107	2.2293e-11
105046142	3.6312	1.5124e-43	3.8208	6.2721e-11	2.5244	1.1195e-18	2.8479	6.6892e-15	2.2041	0.034062
105045937	1.2008	7.6873e-07	2.0087	2.9534e-14	1.4992	1.6008e-06	1.3324	6.6965e-08	2.2038	6.5812e-21
105034966	2.3862	6.4145e-08	2.8446	0.0010768	2.7042	5.0745e-07	2.2055	5.3331e-07	2.2	5.7804e-17
105051058	3.6202	2.3009e-77	2.0154	6.5374e-16	1.3528	0.011118	2.9055	1.1306e-49	2.1944	4.0994e-07
105036432	1.7	1.9895e-13	1.9449	1.649e-17	1.862	1.089e-12	1.3081	5.8867e-08	2.1927	1.8868e-32
105038370	2.0675	2.0046e-18	2.4436	8.2291e-09	1.8046	1.4768e-08	2.0841	4.6089e-18	2.1871	8.7937e-21
105055417	1.9162	0.0001928	1.9333	2.1961e-05	2.4914	4.2891e-08	2.4711	0.00041512	2.1815	3.2826e-08
105042628	3.2566	5.5159e-68	2.2436	2.2909e-17	1.9332	1.5359e-06	2.3175	1.0733e-17	2.1808	3.254e-24
105036952	5.6447	1.3571e-74	3.7513	7.9263e-23	1.9115	0.0028087	10.394	1.041e-98	2.1786	7.3375e-05
105038141	3.4281	6.8269e-74	3.0069	3.3002e-19	2.5868	6.2765e-23	1.7019	5.9516e-07	2.1725	2.161e-10
105038193	4.594	9.1612e-19	4.7827	0.00073816	4.1227	7.6646e-10	4.2771	0.00032546	2.163	0.026761
105054020	2.3149	5.9424e-09	1.422	0.00049025	1.7397	0.0058166	2.2061	0.0021677	2.1454	1.1214e-11
105047696	1.9001	8.8381e-06	2.5856	5.8614e-11	2.3911	0.010788	1.2228	0.02023	2.1382	0.0053103
105051057	3.0341	2.5576e-55	2.6211	2.7386e-28	2.1922	8.9019e-05	2.1009	4.1672e-21	2.1323	2.1662e-18
105055642	2.4254	6.1179e-37	2.5121	1.3694e-26	2.966	2.1797e-08	1.8684	5.7236e-10	2.1267	3.3083e-28
105058052	3.574	3.2558e-64	4.3619	1.5937e-25	4.3449	2.057e-33	2.0572	1.9995e-05	2.1248	4.5388e-13
105040539	4.8403	3.2964e-49	2.7455	0.00058886	2.1694	0.00015292	1.5089	0.012852	2.1208	0.0019784
105040109	1.5353	1.7349e-14	1.5737	1.0525e-10	1.7142	8.6615e-10	1.9868	3.3667e-23	2.1131	6.923e-27
105048693	-3.3089	0.00042621	-2.7714	0.002738	-2.0441	0.025971	-3.1123	0.00083839	2.0816	1.5532e-16
105044794	1.4781	1.0598e-07	1.7028	0.00024634	1.5821	2.7968e-08	1.6016	1.169e-14	2.0811	1.4171e-15
105058047	2.1005	1.3465e-14	2.0288	6.2273e-18	2.4602	2.7521e-05	1.2215	0.00075218	2.0788	3.037e-27
105037183	3.5069	1.7679e-57	3.8211	1.5069e-05	2.4365	3.7199e-19	3.083	3.3282e-32	2.0775	0.01183
105037062	2.182	2.7614e-14	2.4606	1.5019e-15	2.3621	2.8273e-11	1.344	8.7099e-05	2.0659	1.1597e-12
105033882	1.3621	2.6549e-06	1.804	3.3597e-06	2.3846	0.00016626	1.5494	8.4837e-08	2.0608	3.808e-05
105033255	5.5773	3.5923e-135	5.0414	2.5097e-25	4.4341	2.0701e-19	2.9739	2.0837e-19	2.0341	2.3383e-05
105035666	1.0256	0.00012832	1.2705	1.5344e-05	1.5257	1.8737e-06	1.3442	1.3709e-07	2.0331	9.6145e-19
105042280	1.8719	2.8226e-08	2.0165	4.6205e-05	2.0999	0.015147	1.3376	2.0999e-08	2.0257	3.369e-09
105059286	1.7883	5.693e-05	2.9185	1.3436e-05	3.3984	7.5839e-31	2.0788	9.4913e-08	2.0099	2.2718e-16
105037935	2.2727	5.0946e-36	2.4343	1.3594e-26	2.6752	9.33e-15	1.9878	6.4971e-10	2.0002	1.1476e-27
105048682	1.7867	0.0036855	1.5934	0.0033449	1.6157	0.00054709	1.0545	0.0041685	2.0002	3.5018e-11
105041448	4.0372	9.9822e-08	2.7081	6.9356e-09	1.9393	0.00032899	1.9123	3.5769e-05	1.9942	0.0011531
105032371	3.034	1.2835e-20	2.4027	0.0028235	1.1839	0.04414	3.1811	2.0481e-12	1.989	3.6508e-08
105050685	2.8645	1.7385e-07	2.6105	0.021649	2.1112	0.0023225	1.482	0.039231	1.9848	0.019372
105034279	5.5602	1.1576e-49	5.278	9.628e-08	5.046	2.1649e-63	4.5537	1.143e-09	1.9805	0.0014748
105041642	1.4448	5.6738e-13	1.6346	1.8616e-05	1.8403	1.6139e-11	1.3769	3.6657e-05	1.9804	3.3424e-07
105058942	2.3249	1.877e-13	1.7756	2.6746e-10	1.5867	0.0013976	1.0802	1.3754e-05	1.978	1.9053e-19
105043969	1.6757	2.7218e-15	1.1714	1.7923e-05	1.2879	2.3293e-05	1.0523	5.7402e-06	1.9537	8.7533e-21
105057490	2.4337	1.3829e-16	2.4087	0.0021662	2.3764	4.3487e-06	2.026	9.4625e-15	1.9453	0.019768
105032603	1.4738	1.4123e-07	1.0352	0.00043239	1.3427	2.4922e-05	1.2748	1.0099e-07	1.9416	8.9794e-19
105044355	3.6998	6.154e-36	3.3659	7.1053e-05	3.2789	1.7055e-17	3.4418	4.2612e-23	1.9412	0.019027
105060104	1.5129	6.4766e-11	1.7188	2.0287e-10	2.0063	1.9344e-07	1.5701	1.2085e-06	1.9388	6.0772e-18
105053855	2.413	1.0986e-06	1.9573	0.00010963	1.6393	2.5743e-06	1.1631	9.7532e-05	1.9387	4.6375e-14
105040897	1.9619	2.7771e-09	1.6931	5.4504e-09	1.2432	0.0021096	1.7046	2.4685e-11	1.9365	1.3226e-13
105055934	3.6745	4.0956e-17	3.038	2.0222e-12	2.1219	0.00021845	2.6364	4.4813e-06	1.9305	0.0097427
105057156	2.4624	7.7507e-40	2.1098	3.6175e-07	2.1427	2.6628e-06	1.1365	0.00057674	1.9287	0.0001396
105039334	4.0734	7.8766e-16	3.5274	1.649e-17	3.3682	5.4639e-21	2.4539	6.1173e-08	1.9059	1.3544e-07
105040482	1.8902	3.3819e-07	1.4108	0.0022322	1.6026	0.005912	1.2207	0.0074084	1.9044	3.2401e-07
105059276	2.8442	5.084e-22	2.0263	4.3273e-08	2.2453	1.9436e-08	1.6389	1.3469e-05	1.9039	4.0195e-08
105055753	1.1241	5.9372e-07	1.5791	6.8663e-10	1.8203	0.00010376	1.1135	2.5451e-05	1.8885	1.1739e-19
105050096	1.2229	1.4536e-08	1.2977	6.0315e-07	1.6891	0.0072055	1.6219	7.5472e-06	1.8874	4.7456e-20
105059459	2.187	1.2306e-19	2.3303	0.0067392	1.6885	0.036487	1.9438	1.5824e-10	1.8854	4.4386e-16
105050857	2.9424	1.7458e-09	2.326	3.9327e-19	1.0617	0.00029323	1.435	1.3143e-12	1.8739	2.8957e-06
105040217	3.9817	9.5299e-12	2.4421	0.0069262	3.3563	7.6944e-07	2.1948	0.00035174	1.8694	0.0039622
105042507	1.3836	2.1784e-13	1.3232	0.00068482	1.5387	1.4768e-08	1.9005	2.3037e-23	1.8687	3.7993e-23
105054568	3.4551	1.6974e-26	3.2721	1.3751e-06	2.7048	3.0631e-07	2.8342	6.2133e-36	1.8655	2.0109e-05
105038428	2.8253	4.0466e-09	2.6062	8.7851e-07	2.5885	3.6329e-09	3.6005	9.5466e-54	1.8577	0.001256
105040182	1.1059	2.6706e-07	1.6004	1.3544e-10	1.7339	6.5286e-10	1.2307	1.1938e-07	1.8481	5.5287e-20
105058702	3.0443	2.9719e-39	2.3491	0.0087311	2.4419	1.6724e-14	1.429	3.3746e-05	1.8457	3.6563e-12
105042868	1.3234	0.0099539	3.5525	2.8113e-16	4.7606	1.3449e-18	3.3912	4.5909e-08	1.8338	1.3323e-05
105045783	4.4027	3.2757e-77	3.8227	1.3603e-12	2.8888	0.011265	2.1591	2.7339e-11	1.8316	3.5326e-05
105039486	4.1469	2.3309e-25	3.4767	2.3946e-46	3.3332	2.3908e-27	2.1194	9.1891e-11	1.8182	8.7341e-09
105047274	1.1986	0.023414	1.8682	2.7495e-05	2.307	0.00024182	2.0517	6.7953e-10	1.8128	9.1663e-08
105033025	2.3104	6.1541e-18	2.4356	1.4482e-07	1.8423	0.00080251	1.7286	1.6265e-08	1.8111	6.3898e-10
105056384	1.7503	2.7541e-18	2.2032	3.59e-18	2.5201	4.7175e-20	1.6018	1.1453e-08	1.8057	0.0008269
105039564	3.9438	3.386e-11	2.0696	4.3241e-06	2.0556	5.6552e-05	3.4364	1.9443e-18	1.8041	4.1014e-05
105053658	2.0681	1.1967e-11	2.539	2.4502e-25	2.6552	1.1171e-19	2.0596	6.3437e-11	1.7957	9.8331e-18
105055386	4.4093	3.2751e-30	4.2713	0.0064009	4.8938	1.7919e-06	3.4649	0.0025792	1.779	0.0055257
105032507	3.7207	1.1713e-60	3.5793	3.4302e-18	3.7441	7.9752e-12	2.6971	1.1554e-27	1.7589	9.9812e-11
105061084	2.7668	2.4468e-24	3.1446	1.1465e-18	2.3795	0.010784	2.7	1.9938e-17	1.7576	0.00028431
105034753	2.3455	2.5626e-24	2.4302	1.0133e-13	2.6869	3.8704e-19	1.1316	5.0972e-05	1.7534	1.446e-12
105053291	2.1119	2.7454e-27	2.8576	3.4623e-13	2.552	1.6125e-10	1.5191	4.9092e-12	1.7533	1.0746e-13
105043705	2.1032	2.202e-12	2.7166	0.00033166	1.5512	0.00011019	1.8465	0.0030198	1.7526	1.2732e-05
105041506	1.5869	7.4289e-13	1.5482	7.4531e-09	1.7424	5.0879e-09	1.2957	5.2868e-08	1.7519	2.9105e-15
105036778	3.2915	6.8621e-55	3.2575	7.1616e-07	2.7086	1.6251e-08	1.8903	1.3848e-07	1.7421	1.2773e-06
105047327	1.7672	3.3332e-13	1.2336	7.0942e-05	1.4009	5.7613e-05	1.9467	1.8253e-15	1.7368	1.8024e-12
105050817	1.0278	0.0029728	1.1665	0.0022322	1.2067	0.0047956	1.5771	4.1187e-07	1.7163	6.2403e-09
105039860	3.77	2.7124e-78	3.4726	3.5283e-09	3.1827	7.4676e-26	2.0307	2.9682e-07	1.7113	0.0041256
105051112	2.4388	1.4732e-23	2.2747	5.6738e-13	2.2954	1.9831e-05	1.6814	2.7417e-05	1.7105	2.8053e-16
105053377	1.2042	0.0025752	1.5446	0.006198	1.2283	0.014954	1.0772	0.0095808	1.7006	8.2063e-07
105061129	1.6876	2.9245e-05	2.5084	9.6039e-16	2.6495	7.8432e-10	2.5987	1.7647e-20	1.6947	0.0012982
105057261	3.0509	1.6621e-06	2.2349	6.0429e-06	1.8811	2.64e-05	3.0882	1.6752e-05	1.6912	0.006855
105048608	3.5566	2.0804e-19	3.1614	9.8816e-18	3.0595	2.1295e-15	3.2023	8.1516e-16	1.6857	1.3937e-19
105040764	1.1711	8.0247e-05	1.4415	4.9747e-06	1.9232	1.1473e-08	2.1834	3.0621e-17	1.6855	4.3499e-10
105037869	2.352	4.1655e-14	1.9117	1.4889e-09	2.0328	2.7427e-08	1.4155	6.7427e-06	1.6836	6.2708e-09
105048614	2.0931	1.7889e-16	2.8486	1.4519e-34	1.7341	0.00011826	1.4316	0.0004924	1.6831	0.037003
105033933	2.5914	7.0313e-11	2.9264	0.0012636	3.7407	7.0426e-05	2.5827	5.4134e-06	1.6698	0.033445
105037120	2.9947	1.893e-42	2.4251	0.018894	1.2269	1.0566e-05	2.6683	2.1299e-14	1.6514	2.7856e-05
105046865	2.7573	5.8822e-39	3.4261	9.8599e-07	2.0846	0.00078911	2.5133	3.9244e-30	1.6514	1.2294e-07
105052305	2.0982	1.8539e-13	1.7429	2.5764e-07	1.1705	0.0081802	2.9196	8.7751e-29	1.646	7.9563e-08
105056494	1.9584	8.7641e-22	1.5824	0.00026293	1.399	9.1608e-05	1.2975	4.9036e-09	1.6351	7.7445e-06
105042593	3.2847	7.3481e-18	2.8046	5.4504e-09	1.4685	0.029635	2.2064	2.2468e-22	1.6335	0.034903
105040156	1.7765	6.1244e-18	1.7224	5.9362e-12	1.8252	1.4831e-10	1.0925	1.5012e-06	1.6316	9.0551e-15
105032793	1.1557	2.136e-08	1.4832	1.3049e-09	1.2443	0.0074621	1.6902	2.9456e-14	1.6236	4.6588e-14
105052279	2.3079	4.0519e-28	2.3139	3.2878e-12	2.4253	5.9294e-07	1.1389	2.1971e-05	1.5782	1.892e-17
105037254	3.9033	1.9088e-88	3.6985	8.7394e-11	3.7778	1.2915e-43	2.3953	7.577e-08	1.5712	1.6588e-12
105058845	2.9678	8.4471e-11	2.3054	0.0099004	2.702	2.4421e-06	1.7019	0.010211	1.5673	0.018333
105031939	1.5271	3.9099e-05	1.8328	0.00011959	2.1657	8.2957e-06	1.9671	2.2227e-11	1.5613	3.905e-07
105049285	1.2826	0.00049942	1.0637	0.012583	1.5313	0.00038169	1.1611	0.0022101	1.558	3.0766e-06
105050621	1.4385	3.0277e-07	2.5818	1.9428e-07	3.6883	8.0875e-28	1.5988	6.4198e-05	1.5573	0.0080962
105040116	2.7114	5.4001e-29	2.8034	1.062e-23	2.8395	1.306e-19	3.0775	1.8568e-15	1.5465	3.5941e-08
105048443	2.9087	4.0245e-24	2.9496	3.3929e-20	3.1638	3.6067e-19	1.321	0.0033738	1.5438	5.8944e-05
105055750	1.6877	8.9649e-19	1.8602	2.6201e-15	1.7712	7.0623e-11	2.1365	7.5263e-28	1.5347	3.7713e-15
105048140	1.9222	3.1314e-10	2.0892	0.019549	1.9875	2.8178e-09	1.7518	5.8483e-08	1.5345	0.0027006
105052532	1.6988	0.0064473	1.6854	0.011234	1.8131	0.011946	2.2852	1.9319e-05	1.5328	0.014832
105058492	3.4709	1.014e-54	3.8247	1.6319e-07	3.0227	1.9191e-15	2.0545	2.1397e-05	1.5325	3.0905e-05
105051384	1.2863	1.1234e-05	1.3368	6.3499e-05	1.7054	1.616e-05	1.0887	0.00051185	1.5324	3.317e-08
105047872	3.4148	1.4181e-59	3.0259	3.1184e-33	1.8999	3.2201e-10	7.0104	5.7998e-129	1.5285	9.3621e-11
105057003	1.1199	0.00072392	1.7924	1.6006e-08	1.7252	1.6908e-06	2.2997	9.226e-18	1.5164	2.5375e-07
105049787	4.7642	2.0125e-88	4.7726	6.9147e-10	3.7918	1.6846e-31	3.6123	2.0965e-09	1.5102	0.0018577
105051000	1.7593	5.1747e-10	1.9102	6.1817e-06	2.2164	4.4419e-06	1.7768	4.3552e-13	1.5078	4.1597e-10
105033307	1.7062	2.5962e-17	2.0922	6.8103e-18	2.1238	4.2521e-11	2.0065	1.1397e-08	1.5077	2.2428e-13
105042017	4.1077	4.7891e-97	3.325	4.3896e-40	2.0989	4.4904e-15	3.3761	2.0102e-25	1.5073	8.7289e-05
105050143	2.7525	1.3168e-10	2.5568	0.010772	2.8153	0.007146	3.879	4.0331e-27	1.5059	0.010696
105049770	1.5062	9.2406e-12	1.6917	1.0662e-10	2.1008	1.3431e-06	2.1246	1.4996e-22	1.5015	2.277e-11
105044212	2.527	2.9787e-30	2.4629	3.0895e-15	2.4686	1.5949e-16	3.22	3.0655e-48	1.4913	1.8088e-09
105057329	1.926	1.2096e-07	1.8956	8.7139e-08	2.3002	1.2668e-08	1.1652	0.00055161	1.4755	1.2003e-06
105050355	1.2934	0.0071373	2.2626	0.00011853	1.3943	0.0066737	1.4956	0.0080841	1.4617	0.00022764
105052054	2.2099	8.3331e-26	2.4277	1.2044e-08	1.8613	0.039029	1.9064	5.1419e-18	1.4356	0.0058627
105043204	3.7441	1.5073e-56	3.5991	1.4073e-09	2.9107	4.2734e-28	2.7329	8.9569e-47	1.4347	2.0548e-14
105041068	3.943	4.6647e-32	2.7973	0.010072	3.1175	1.8694e-11	2.1451	0.00012969	1.4332	0.012529
105032085	3.3875	1.6888e-56	3.7896	8.2437e-10	2.8855	4.0877e-05	3.536	1.6623e-14	1.4326	0.032789
105044400	1.3011	2.3037e-10	1.3029	1.815e-07	1.2437	3.165e-05	1.4103	2.1924e-11	1.4318	4.2298e-12
105052450	3.528	1.7731e-49	2.3572	9.5372e-11	2.1808	5.8217e-10	5.2074	4.8764e-111	1.4295	3.609e-06
105044947	2.6356	1.0628e-38	2.8602	6.4298e-05	2.307	1.6655e-16	2.3253	5.8543e-20	1.4269	2.1237e-05
105052820	1.7663	2.8111e-10	1.6579	0.0014663	1.1154	0.035945	1.1719	0.00066914	1.4135	0.0065312
105039699	1.5586	1.4208e-08	1.4747	4.9072e-07	1.8858	3.6035e-05	1.428	3.2439e-08	1.4115	2.3294e-08
105043755	1.508	3.6567e-14	1.245	8.2065e-07	1.6657	6.0002e-06	1.9053	6.6349e-15	1.4081	9.53e-05
105056886	1.1519	3.3727e-08	1.0653	5.2809e-05	1.4933	2.0107e-07	1.0468	2.0884e-06	1.4065	1.3677e-11
105049771	1.7571	1.0316e-13	1.709	1.0266e-09	1.9063	0.00060122	1.6417	2.7816e-11	1.3866	2.6178e-08
105032097	4.1141	6.3907e-49	3.5842	5.9075e-18	3.2585	2.8541e-25	2.1483	1.1742e-05	1.3742	6.1127e-06
105049701	2.5167	2.1746e-14	1.5112	0.00071367	1.1696	0.042703	4.5341	4.3423e-65	1.3715	0.00096014
105045153	2.26	6.8752e-16	2.4012	0.010734	1.9951	3.7319e-07	2.3622	6.7727e-14	1.3705	0.00033843
105042430	4.6587	3.1758e-115	4.2502	5.0358e-07	4.481	1.4444e-56	2.5789	7.6415e-06	1.3595	2.0411e-10
105060161	1.0096	5.6186e-07	1.0274	5.1487e-05	1.2241	3.4981e-05	2.7391	1.4916e-44	1.3383	1.5484e-11
105055678	3.3521	1.7679e-13	2.7501	1.1598e-11	1.8142	0.016652	1.4281	0.00047407	1.3307	0.00026054
105054167	3.2073	0.0021326	2.6509	0.0016894	2.7333	0.0088337	1.9355	4.0526e-05	1.3271	0.0020711
105045911	1.4401	6.1882e-14	1.6184	2.8936e-08	1.669	7.3949e-05	1.132	0.00011279	1.3249	5.477e-12
105038559	2.4862	7.576e-37	3.0006	7.6936e-36	2.8802	0.00069579	2.6459	1.6833e-18	1.3215	3.1587e-10
105042688	1.1729	5.4657e-06	1.216	5.3131e-05	1.2884	0.00016281	1.0484	0.00011863	1.3167	1.9269e-07
105035222	1.9865	2.7041e-22	2.3003	0.00016524	2.2206	1.5632e-17	1.3874	5.6321e-09	1.3165	1.2798e-12
105032994	4.0863	7.193e-88	4.2545	3.817e-14	4.5493	5.3201e-07	3.9969	3.4916e-12	1.3152	1.1804e-08
105047721	1.7818	1.4926e-09	1.6672	0.00022931	1.6122	0.0071321	1.1973	0.00041041	1.3149	0.0038537
105060116	2.4913	1.2113e-06	1.4772	1.543e-05	1.5424	6.657e-05	1.7734	1.3973e-09	1.3125	2.4456e-05
105046520	2.0662	1.7066e-25	1.1153	0.0020004	1.2019	0.0031588	-1.378	0.00042908	1.2982	3.6765e-06
105046300	3.5582	5.6466e-75	3.1812	1.7677e-26	2.1655	5.2749e-11	6.214	1.9234e-57	1.2918	8.1452e-07
105050171	1.8918	1.6592e-24	2.0842	2.3102e-05	1.1634	3.4411e-05	1.2527	9.4919e-05	1.2911	0.00047008
105036710	2.6599	1.243e-22	2.0752	0.0024391	2.0149	1.034e-05	2.7449	7.3686e-19	1.2839	0.0051504
105051106	1.0151	7.2554e-06	1.4443	2.6536e-08	1.7695	5.7335e-06	2.3263	5.4319e-21	1.2771	4.752e-09
105055053	2.7962	2.5813e-27	2.4569	3.5132e-06	2.4228	0.00022804	1.5562	1.1918e-06	1.2716	0.00011144
105041017	3.1362	3.1274e-60	3.2081	2.656e-10	2.706	6.1395e-12	2.5127	4.9458e-12	1.2715	0.015721
105056650	1.362	6.0201e-13	1.3591	1.1964e-08	1.6067	1.8803e-09	1.1342	3.0768e-05	1.2676	4.7364e-11
105044382	1.9613	3.5599e-19	2.1553	0.00038094	2.5171	1.5642e-18	1.3665	0.010908	1.2604	0.00057877
105052453	2.6582	3.3357e-10	1.9243	5.0789e-05	2.2898	0.0023727	3.6199	9.9298e-57	1.2569	1.3205e-05
105047985	2.63	1.4491e-28	3.0048	5.9932e-06	2.9679	2.2097e-10	1.6617	1.2556e-16	1.256	6.2711e-10
105034816	1.1795	2.9375e-06	1.1867	8.673e-05	1.6006	3.0631e-07	1.5313	1.0249e-06	1.2528	4.2202e-07
105052202	3.2033	8.7004e-65	2.7114	1.0069e-07	2.5004	1.2473e-14	1.1935	0.0023716	1.2525	1.3689e-06
105050694	1.8765	9.9332e-24	2.0597	2.0563e-09	1.9063	2.4456e-10	1.7302	6.3533e-16	1.2377	2.089e-06
105060549	2.3971	3.8893e-37	1.7577	3.7001e-08	2.1474	1.1621e-15	1.7592	2.1197e-19	1.2338	4.5837e-10
105054837	1.4167	1.2278e-14	1.7766	1.4264e-11	1.7419	4.0217e-11	1.376	2.4685e-13	1.2312	3.6093e-11
105051382	2.7142	1.3807e-46	1.8295	3.4175e-11	1.565	1.2392e-06	1.4073	3.7274e-05	1.2275	6.9125e-10
105032741	3.2893	5.0833e-10	2.1452	0.00027402	2.4489	7.215e-14	3.1224	5.4565e-37	1.2274	7.4092e-05
105034183	1.3007	0.015947	2.4407	3.0383e-05	2.8682	1.8915e-08	1.4217	2.6504e-05	1.226	2.2369e-05
105035915	2.2303	8.2292e-10	2.6541	6.6355e-13	3.1082	2.706e-10	1.6493	0.0017023	1.2243	0.0076218
105046394	1.181	1.1119e-08	1.6644	6.4703e-10	1.9188	5.8956e-06	1.2416	5.1962e-07	1.2226	6.5202e-08
105052345	1.0481	1.2113e-06	1.3962	1.5748e-07	1.3931	1.0766e-06	1.1354	1.5502e-07	1.2199	6.5612e-09
105056527	1.1327	1.3508e-06	1.3015	1.9831e-06	1.8472	1.3153e-05	1.0582	1.4105e-05	1.2164	1.5271e-07
105055602	3.472	1.4793e-65	3.414	7.6896e-13	2.7582	3.2372e-05	2.5387	3.197e-33	1.2141	0.0082121
105059485	1.7984	5.6259e-06	1.294	0.0056737	1.3814	1.0169e-05	1.7005	0.0022989	1.207	1.8868e-07
105037211	2.092	2.9661e-25	1.7654	6.6297e-10	1.6597	9.928e-09	1.0342	5.1382e-06	1.2066	2.473e-08
105043314	3.6278	3.9274e-17	3.2786	0.00033957	3.0516	1.6305e-29	1.5606	4.4833e-05	1.2032	7.5343e-09
105045922	3.5118	3.2813e-07	3.3036	5.7111e-12	2.7779	1.7163e-05	1.8851	0.03886	1.1862	0.019352
105054714	3.4503	4.1445e-31	2.7182	0.00031627	3.5323	1.3263e-23	1.3406	0.0043068	1.1847	0.0010856
105050183	2.1864	1.9211e-23	2.3703	0.00090764	2.254	2.699e-17	1.7328	9.7398e-15	1.1741	0.00040531
105036631	3.3302	1.4018e-17	2.5917	5.2079e-29	2.1055	3.4367e-09	4.0613	5.3401e-93	1.1674	0.017243
105050286	2.4857	3.2139e-33	2.5979	6.8362e-12	2.1071	3.7275e-13	1.1681	8.4177e-07	1.1641	5.3287e-07
105045562	1.3196	3.023e-12	1.3885	4.7429e-09	1.8004	1.3015e-11	1.0826	4.1535e-08	1.1572	1.7176e-09
105050081	2.0318	3.9629e-13	1.556	0.0059736	1.4105	0.0080774	1.1232	0.00010041	1.1542	3.0999e-05
105038495	1.8849	3.5836e-17	1.9378	1.1959e-08	2.3101	1.8475e-15	1.0395	4.6688e-05	1.1431	2.6069e-06
105041511	-1.4049	0.021782	-2.2537	0.00073398	-1.9834	0.0078922	-2.4487	0.00013856	1.1393	0.0035043
105042097	1.1556	0.00069292	1.0787	0.0092811	2.0919	0.0003568	2.7559	1.9463e-24	1.1359	0.0010729
105048747	1.5476	2.1206e-14	1.8595	3.0384e-14	2.0826	4.1632e-10	1.6401	2.3358e-06	1.1318	1.0189e-07
105033668	1.2406	4.5554e-08	1.0998	8.0794e-05	1.5556	2.2927e-07	1.0488	0.0063293	1.1214	1.1076e-06
105055436	1.6191	8.2361e-12	1.9255	2.3723e-08	1.2705	0.013078	1.5668	1.112e-09	1.1169	0.011437
105035477	1.1834	2.7572e-09	1.2186	1.0089e-06	1.5253	3.2143e-08	1.2112	1.9542e-08	1.1084	5.3803e-08
105042023	1.6843	2.13e-07	2.2288	4.0204e-08	2.2721	2.2999e-12	1.9316	1.8557e-09	1.1024	3.8321e-06
105051365	1.4535	7.8178e-16	1.1968	3.0628e-07	1.067	0.00011009	2.0297	6.9834e-28	1.0965	3.3472e-09
105036018	1.1908	9.2305e-06	1.3835	0.0019232	1.085	0.0025803	2.2741	3.263e-11	1.0942	4.529e-05
105039114	5.0855	1.1148e-112	5.0958	8.3301e-09	4.3296	4.4146e-46	3.6719	1.3088e-09	1.0914	0.040172
105053388	1.6265	1.1983e-05	1.2034	0.0081432	1.4995	0.0016371	1.4406	0.00024379	1.0788	0.0095373
105049434	2.5037	4.2034e-17	2.3601	2.7583e-12	2.1063	1.1992e-07	3.7179	1.6449e-44	1.0722	0.015894
105050064	1.8268	5.2681e-16	2.0525	5.6475e-15	2.3386	1.5613e-15	2.3481	9.6604e-26	1.0701	2.1819e-05
105061191	1.9475	5.5817e-10	1.6615	5.1878e-05	1.2598	0.00028877	2.0141	3.9597e-17	1.066	7.5853e-05
105058485	1.2205	0.00069774	1.387	1.5898e-06	1.7218	0.0015862	1.4514	1.243e-09	1.0609	1.6875e-05
105057654	2.3138	3.5027e-35	2.6681	9.9214e-14	2.0094	4.285e-14	1.5537	1.3461e-15	1.0563	0.00056945
105060052	2.0818	5.4736e-19	1.5176	3.3022e-07	1.6446	7.5827e-07	1.8445	8.8931e-14	1.0489	0.0001201
105050654	1.4067	5.5298e-13	1.285	1.7608e-07	1.457	3.5561e-07	1.1014	6.9381e-07	1.0421	2.6755e-07
105047855	1.0889	1.9051e-07	1.3743	3.456e-08	1.7061	9.208e-10	1.3337	1.5823e-10	1.042	6.9754e-07
105039668	1.2566	1.0624e-10	1.6595	7.3664e-09	1.8933	5.3919e-06	1.1204	3.8457e-07	1.0278	2.3917e-07
105034519	1.4644	4.6219e-11	1.7468	1.441e-11	2.1608	3.5688e-14	1.285	9.1738e-07	1.0222	1.4439e-05
105041571	1.9852	1.6193e-20	3.0568	2.0178e-06	3.9058	6.1286e-05	2.5104	3.459e-06	1.0171	0.0063903
105032039	1.1219	1.6129e-06	1.4335	9.3719e-08	1.9589	7.354e-05	1.3326	7.8664e-09	1.0117	1.7556e-05
105049574	1.7149	6.6949e-07	1.9817	1.5531e-11	1.8915	0.00019088	1.3417	8.5952e-08	1.0094	9.4612e-05
105051768	2.2125	1.0377e-13	1.3383	0.0006743	1.2236	0.011293	1.6694	0.00079742	1.0091	0.0089203
105040900	1.4826	1.4436e-11	1.4953	1.215e-08	1.7859	8.8232e-10	1.4794	3.9198e-11	1.0087	1.4339e-05
105036553	-2.4547	3.7928e-26	-3.0249	8.1621e-32	-4.0775	8.4669e-40	-2.5338	3.9177e-25	1.0058	2.02e-06
105057724	-2.3507	0.0024601	-3.167	0.00018378	-2.0001	0.02725	-3.3188	7.119e-05	1.0056	0.035481
105056459	-2.7975	9.1895e-05	-2.7196	0.00081434	-1.9933	0.0051699	-2.5304	0.00031349	1.0026	0.01226
105032661	1.0631	3.9523e-05	1.2028	4.0908e-05	1.2651	0.00012179	1.2665	4.9799e-07	1.0021	9.2417e-05
105059336	-1.2864	0.020364	-1.2176	0.035665	-2.0176	0.0024518	-1.8724	0.00057202	-1.0295	0.041599
105056573	2.6667	5.0902e-41	2.2821	5.8132e-06	2.2561	2.8057e-12	1.1154	0.013419	-1.0328	5.5577e-05
105054205	-1.4432	2.3203e-10	-1.7764	1.1732e-10	-1.2768	5.3634e-05	-1.5635	5.2278e-11	-1.0365	6.3113e-06
105043427	-2.1532	8.2624e-05	-2.6993	4.1798e-06	-1.5253	0.023577	-3.4491	1.5131e-08	-1.0422	0.022374
105044000	-2.8864	2.0705e-08	-1.8161	7.5191e-05	-1.6462	0.00040443	-3.3357	1.9767e-10	-1.0765	0.0073002
105046582	-2.6383	4.3909e-07	-2.0093	0.00013898	-1.5757	0.0072748	-1.8285	0.0002036	-1.078	0.016582
105055374	-2.0538	2.5156e-06	-1.7795	0.0016546	-1.5791	0.0043522	-1.9307	0.00060291	-1.0898	0.01447
105044664	3.1134	4.714e-61	2.6772	1.2619e-09	3.0642	7.4271e-18	1.4607	0.011377	-1.0992	7.723e-05
105041095	1.8976	1.3878e-20	1.8588	0.00033477	2.0041	7.4415e-09	1.3141	0.0014454	-1.1013	6.6875e-05
105048068	1.4762	3.0695e-16	1.6739	0.00099414	1.7346	2.7816e-11	1.0196	0.023361	-1.1256	3.7496e-05
105058691	-1.1092	2.516e-09	-1.3078	4.1187e-08	-1.5463	1.1589e-08	-3.2712	2.818e-59	-1.1426	2.0322e-09
105044584	-1.7432	4.7657e-17	-1.3138	1.0678e-07	-1.1538	0.00013011	-1.1218	1.1844e-07	-1.1565	2.1044e-08
105039019	1.0893	5.0963e-06	1.316	0.032523	1.5708	2.2927e-07	1.3847	3.4604e-09	-1.1623	0.020167
105042168	-1.1246	0.0069772	-1.2157	0.0091336	-2.11	6.3854e-05	-2.1253	1.3672e-06	-1.1725	0.0032607
105040470	-1.0953	1.5179e-08	-1.1966	7.2601e-07	-1.1399	6.657e-05	-1.4214	6.2202e-13	-1.1998	7.2837e-10
105037032	-2.9365	9.5832e-14	-2.3898	4.6645e-09	-1.4016	0.0021303	-4.145	7.5065e-20	-1.2003	0.00062642
105049030	-1.1813	7.0199e-06	-1.2091	7.39e-05	-1.4212	5.0385e-05	-1.5785	4.5018e-09	-1.2296	2.0314e-06
105043257	-1.8855	3.5001e-10	-1.334	4.8576e-06	-1.2011	0.02027	-1.1166	1.6783e-05	-1.2341	1.5632e-06
105042121	1.8047	0.00084935	1.955	0.0001379	2.129	9.3306e-11	1.3061	1.8117e-07	-1.2359	0.0082654
105039984	-1.4088	1.6603e-12	-1.5436	3.2735e-10	-1.5312	7.1005e-08	-1.354	4.0969e-11	-1.2674	2.5901e-10
105034769	1.7411	7.9623e-16	1.4653	0.00056832	1.2963	3.1871e-05	1.0176	2.4391e-05	-1.2738	7.0351e-05
105050409	-1.0689	7.2172e-06	-1.2841	5.2354e-06	-1.2354	0.00013039	-1.0217	2.4595e-05	-1.2795	5.2642e-08
105041111	-3.2937	7.821e-12	-2.2605	6.0053e-07	-1.2068	0.014273	-3.0558	1.718e-10	-1.2826	0.0021027
105035841	2.3127	1.7679e-12	1.6098	9.3383e-05	2.2861	2.8648e-07	1.0853	0.015521	-1.2868	0.03877
105043609	-1.405	0.00017135	-1.6397	4.5826e-05	-1.1511	0.0019135	-1.2559	0.0017426	-1.3127	0.00033607
105037889	-2.4001	0.00014997	-1.4864	0.012732	-1.5165	0.014337	-1.2264	0.02522	-1.336	0.021034
105057316	-1.492	2.4096e-13	-1.5326	6.6327e-10	-1.5423	8.2516e-08	-1.473	1.7013e-12	-1.3438	4.882e-11
105051757	-3.5265	1.7078e-12	-2.0348	1.1766e-05	-1.7961	0.00065422	-1.1458	0.0071384	-1.3442	0.0009744
105054959	-2.2095	5.9504e-06	-1.9917	9.7035e-05	-2.1827	4.6114e-05	-2.7071	1.0847e-07	-1.352	0.0008044
105035706	-2.3179	7.9597e-05	-1.4958	0.0094108	-1.6628	0.019183	-3.0296	1.3174e-06	-1.3535	0.0082703
105034765	-1.6931	1.5053e-08	-1.7606	1.6e-07	-1.5652	6.148e-05	-2.2914	5.2051e-13	-1.3581	3.1506e-06
105045625	-2.5443	6.0616e-08	-2.1632	9.4613e-06	-2.3543	1.456e-05	-2.2937	5.1209e-07	-1.3625	0.00086716
105049015	-1.0682	0.025626	-1.432	0.0047875	-1.6664	0.0026306	-1.5028	0.0010433	-1.3744	0.0016792
105057626	-1.3697	3.2705e-10	-1.0856	0.00067148	-1.9039	2.6319e-07	-2.3134	6.265e-19	-1.3755	4.7346e-10
105052672	-1.2701	3.9555e-05	-1.1877	0.0010045	-1.0224	0.014764	-1.0274	0.0014567	-1.4113	5.0181e-06
105044755	1.6635	3.999e-18	1.6068	0.00049705	1.0098	0.00080893	1.1381	0.0030287	-1.4337	0.00028482
105059939	-1.4065	0.00057462	-1.596	0.00018439	-1.663	0.00015118	-1.9836	5.2897e-06	-1.4354	0.00065861
105048902	-2.8537	1.0209e-30	-2.5878	6.4957e-25	-2.4227	5.6621e-16	-3.3504	1.9005e-23	-1.4511	6.7213e-05
105053403	-1.2015	0.0079666	-1.3789	0.0063061	-2.5188	1.3286e-05	-2.1074	7.5444e-06	-1.4687	0.00065853
105047471	-1.3547	7.5371e-11	-1.3078	1.9947e-07	-1.1862	4.5777e-05	-1.4408	6.9057e-12	-1.4878	5.4147e-13
105038793	-1.6991	2.7166e-15	-1.437	4.2656e-08	-1.0716	0.00051239	-1.6966	9.2367e-15	-1.4964	3.2582e-12
105053696	-1.0466	3.44e-06	-1.0374	9.351e-05	-1.2535	6.3788e-05	-1.259	4.1319e-08	-1.5013	2.0684e-11
105047948	3.5293	1.1614e-30	3.0257	5.234e-13	2.4644	9.3661e-15	1.033	0.00091919	-1.5034	0.00014198
105055964	-1.7075	2.1867e-08	-1.768	4.5341e-07	-1.3527	0.0002672	-2.86	9.2942e-19	-1.5053	1.3901e-07
105047028	-2.1526	7.2809e-10	-2.2619	1.7658e-09	-1.4973	7.7891e-05	-3.573	9.226e-18	-1.5068	6.4659e-06
105041331	-1.6574	0.010595	-1.4401	0.028843	-1.9127	0.0073368	-1.9341	0.0029315	-1.5069	0.0098216
105054688	-1.0898	0.0032712	-1.0705	0.0026681	-1.093	0.0023657	-1.6394	5.5603e-06	-1.5088	2.4865e-05
105051501	-1.6824	7.2219e-18	-1.7367	1.9144e-13	-1.3198	6.9514e-07	-1.4136	4.3198e-13	-1.5112	1.896e-15
105038021	-1.481	1.3712e-06	-1.5849	2.4519e-06	-1.6063	5.6882e-07	-1.8481	1.992e-08	-1.518	1.1132e-06
105036522	-3.3856	5.73e-09	-2.4897	7.2658e-06	-1.6706	0.0012112	-4.3488	1.242e-11	-1.5219	0.0014518
105032286	-2.1209	3.2455e-20	-1.5522	4.1448e-05	-1.1021	0.00051239	-2.6202	2.5108e-28	-1.524	9.0895e-11
105033558	-1.729	1.2734e-12	-1.4581	3.0628e-07	-2.0296	1.2476e-09	-2.2753	9.1961e-19	-1.525	2.7842e-10
105056039	-1.91	0.0048904	-2.569	0.00083423	-2.688	0.00079209	-2.2985	0.0015114	-1.5466	0.016838
105051396	-1.6495	0.00052163	-1.0911	0.036315	-1.3191	0.0085194	-1.5974	0.0017141	-1.5514	0.00040314
105038062	-1.7473	0.0013601	-1.2189	0.033502	-1.9562	0.0028653	-1.9622	0.00034852	-1.5546	0.0021438
105035928	-1.2022	3.3756e-07	-1.0312	0.00018185	-1.1052	0.00033427	-1.6518	9.5374e-12	-1.5644	9.3786e-08
105057391	-1.1912	0.0023669	-1.5871	0.00044608	-1.96	4.1426e-05	-1.9368	5.765e-06	-1.5814	0.00012659
105055646	-1.2495	1.2814e-11	-1.5337	3.199e-11	-1.611	2.1554e-09	-1.7962	1.8238e-21	-1.5839	2.0345e-17
105058564	-2.5816	2.659e-09	-1.1277	0.0028784	-1.5771	0.00015882	-2.0524	6.6112e-06	-1.6127	1.8146e-05
105041753	-1.9361	2.8431e-09	-1.8124	2.7672e-07	-2.0976	5.2365e-07	-2.6899	9.0996e-15	-1.6169	2.6025e-07
105046575	-1.4316	2.6142e-14	-1.0329	2.1867e-05	-1.0912	0.00013364	-1.6953	1.5275e-18	-1.6259	1.0649e-17
105057178	-1.3534	7.4944e-05	-1.0311	0.0072991	-1.3677	0.0015494	-1.4909	1.3775e-05	-1.6403	8.9434e-07
105056403	-3.5905	3.0729e-47	-1.6543	4.9661e-10	-1.3832	6.0245e-06	-1.1303	5.1524e-07	-1.6551	7.2654e-14
105049069	-1.1485	1.8352e-08	-1.042	4.7553e-05	-1.108	0.00014155	-1.4901	9.5737e-13	-1.6671	4.7662e-16
105048083	-1.0078	3.3728e-07	-1.0783	9.3405e-06	-1.2373	1.1152e-05	-1.347	1.1494e-11	-1.6697	1.1661e-17
105039584	2.7468	7.3247e-49	1.8607	0.031175	1.7342	2.3049e-06	1.2315	4.5703e-05	-1.6892	8.7437e-13
105050680	-1.9653	3.6387e-05	-2.1495	2.0962e-06	-3.6937	1.4292e-15	-2.9449	1.2545e-12	-1.6968	1.5935e-05
105032815	-1.0297	7.4389e-07	-1.1027	1.212e-05	-1.0035	0.00086406	-1.1708	2.0695e-08	-1.6977	8.1422e-17
105054536	-1.6891	8.223e-18	-1.5872	2.1971e-11	-1.8574	7.7198e-12	-2.004	1.5923e-24	-1.7065	6.5643e-19
105053667	-1.2237	8.5858e-06	-1.0048	0.0022763	-1.4263	0.00010873	-1.2557	1.0288e-05	-1.7066	1.0762e-09
105060930	3.106	5.7364e-59	2.3365	9.5627e-10	2.2136	1.8603e-07	1.7185	0.00079724	-1.7101	3.3081e-08
105056773	-1.3639	2.5842e-13	-1.2626	7.6404e-08	-1.0848	0.00012932	-1.1445	3.7388e-09	-1.7109	1.401e-19
105044726	-2.1024	3.9341e-05	-1.7084	0.00074821	-1.1505	0.019857	-1.8377	0.00026073	-1.7255	0.00064938
105048100	-2.2637	8.3945e-15	-1.7046	7.1198e-08	-1.4938	4.0652e-05	-1.7215	1.7508e-09	-1.7257	4.8087e-10
105043489	-1.0274	3.4818e-06	-1.6497	1.3987e-09	-2.4319	8.0042e-15	-2.9215	5.3727e-32	-1.7306	3.743e-14
105054194	-2.7989	2.0345e-16	-1.4049	3.6173e-05	-1.5243	0.00011287	-1.952	8.7893e-10	-1.741	1.0606e-08
105055693	-1.8408	3.3016e-22	-1.7967	2.6092e-14	-1.3735	8.9838e-07	-2.339	2.1552e-32	-1.7487	7.5189e-20
105052269	-2.3392	1.5748e-35	-1.4384	1.1438e-09	-1.6809	2.4344e-10	-2.4545	1.7985e-36	-1.7638	1.7451e-20
105037493	3.6876	4.2717e-31	2.6867	5.7852e-11	2.0969	6.6225e-05	1.3022	0.017724	-1.7702	0.042385
105060782	-1.8876	0.0062694	-1.8901	0.0089525	-2.1229	0.01314	1.2305	0.004573	-1.7916	0.0047074
105049110	-1.108	0.00093733	-1.3303	2.3365e-06	-1.9015	1.255e-08	-1.1642	4.2107e-06	-1.7987	5.0975e-13
105056944	-1.697	1.2332e-19	-1.5089	6.7494e-11	-2.0824	1.0402e-15	-1.2678	3.7312e-07	-1.8002	3.2963e-22
105056286	-2.7765	1.9316e-15	-1.1761	0.00011641	-1.269	9.0321e-05	-3.0465	2.3866e-16	-1.8226	8.3551e-08
105058175	-3.2948	3.493e-45	-2.6653	3.5983e-24	-2.6231	4.1834e-19	-1.9788	1.3947e-19	-1.8393	7.0916e-18
105058658	-3.7414	1.1207e-15	-2.2092	5.1354e-07	-2.0466	2.4792e-05	-1.9753	7.7727e-07	-1.8457	1.1825e-06
105051561	-2.1223	2.2252e-20	-1.7423	1.2462e-12	-1.709	7.8457e-10	-1.3409	2.996e-11	-1.846	1.1608e-20
105052294	-1.7946	1.3164e-13	-1.7851	1.1501e-13	-1.5722	3.4502e-08	-2.3107	1.8413e-21	-1.855	1.0113e-15
105044015	-1.619	0.00066904	-1.4962	0.004208	-1.7597	0.00040702	-1.5591	0.0012489	-1.8588	0.00010216
105043499	-1.7121	1.5354e-20	-1.0948	4.6183e-06	-1.0226	0.00032092	-1.2833	3.5039e-11	-1.859	4.7802e-23
105056342	-1.4999	1.4283e-10	-2.0971	1.0133e-13	-2.3704	1.2264e-13	-1.7085	1.2641e-12	-1.8596	2.8069e-15
105051235	-1.065	0.00107	-1.4028	9.351e-05	-1.2579	0.0033747	-1.1789	0.00034255	-1.8604	1.0059e-08
105051579	-1.6582	0.00033533	-1.601	0.00083882	-1.7952	0.00092207	-1.9831	1.9605e-05	-1.8735	2.1665e-05
105034274	-1.3853	2.697e-07	-1.1825	0.00019928	-1.8229	3.2211e-07	-1.3486	1.178e-06	-1.8736	6.1867e-12
105040036	-2.0661	3.912e-07	-1.3377	0.0038353	-1.4445	0.0053439	-1.5918	2.2862e-05	-1.8789	1.2346e-06
105053021	-1.1945	0.00027361	-1.0959	0.0024329	-1.2658	0.0018583	-2.7838	1.6414e-14	-1.8859	1.8046e-09
105044988	-1.5847	3.7291e-11	-1.4848	1.9471e-07	-1.3747	2.677e-05	-2.6239	2.416e-23	-1.8866	2.2735e-14
105053727	-1.5446	1.7454e-10	-1.2708	1.6628e-05	-1.865	6.6815e-09	-2.1232	1.1454e-16	-1.9435	5.0577e-15
105055628	-2.4646	9.6899e-08	-2.2763	7.2477e-07	-2.5185	9.8732e-08	-1.8765	7.7498e-06	-1.9538	5.6907e-06
105043021	-1.3722	0.0075399	-1.3877	0.0071595	-1.4072	0.02117	-1.0961	0.023608	-1.9747	0.0001578
105039648	-1.7252	2.3125e-20	-1.7642	1.469e-14	-1.2004	1.3971e-05	-1.3997	1.3262e-13	-1.9764	3.6102e-26
105041427	-1.247	0.00032578	-1.2968	0.0050588	-1.8695	1.2731e-05	-3.096	1.3212e-15	-1.9813	1.3275e-08
105038191	-1.9819	4.8946e-20	-1.8115	4.657e-14	-1.1895	2.5554e-05	-1.7159	1.4733e-10	-2.0012	8.7382e-15
105038869	-1.9385	5.2478e-12	-1.7082	1.6001e-09	-1.9385	4.1278e-09	-1.0955	2.1906e-05	-2.0015	1.9457e-13
105059898	-2.8254	5.6102e-32	-3.2212	9.2983e-30	-2.854	3.1831e-20	-2.079	0.00010202	-2.0133	1.1283e-18
105034087	1.5814	1.421e-05	1.3722	9.3045e-06	2.9919	1.2684e-05	1.3796	4.859e-08	-2.0263	1.8794e-09
105054697	-2.9832	3.384e-06	-2.139	0.00064675	-2.4087	0.00012489	-4.0141	1.4523e-08	-2.027	0.00052023
105048016	-1.8894	3.6138e-18	-1.5989	8.4119e-12	-1.78	3.8876e-11	-1.6009	2.9499e-16	-2.0412	8.1896e-22
105057293	-1.3065	0.00056707	-1.3297	0.001575	-1.7541	0.00024734	-1.3185	0.00054926	-2.0523	8.5927e-08
105041059	-2.1336	5.012e-07	-2.3069	4.7691e-07	-1.9334	0.0002545	-1.2679	0.0015667	-2.0628	2.2248e-07
105041723	-2.4575	2.7791e-32	-1.7092	5.9103e-12	-1.7315	1.5076e-09	-2.0713	5.6992e-23	-2.0816	7.1835e-24
105060971	-1.2643	5.3535e-12	-1.2065	1.6319e-07	-1.2986	9.2804e-07	-1.5411	1.5026e-16	-2.0917	8.936e-30
105043091	-1.6604	0.016575	-3.0446	5.5618e-05	-2.0217	0.011673	-2.6893	0.00013137	-2.0931	0.001442
105032635	-1.2074	0.00060298	-1.4087	0.00020733	-2.5511	2.6606e-08	-2.4046	6.532e-11	-2.1106	1.3768e-09
105057186	-1.9375	1.4944e-16	-1.957	1.0767e-12	-1.9184	4.5954e-10	-1.3295	1.02e-08	-2.1292	3.8906e-20
105044887	-2.7469	0.00028823	-2.3946	0.001803	-2.368	0.0022199	-2.132	0.0022733	-2.1484	0.0025876
105038943	-1.1368	9.1344e-05	-1.0152	0.0069052	-1.4969	0.000135	-2.1732	2.5912e-10	-2.1517	6.6447e-10
105041277	-3.6945	7.3866e-12	-1.3982	0.0015821	-2.1149	8.6649e-05	-1.2908	0.0022574	-2.1893	1.5632e-06
105053382	-3.3448	3.2978e-05	-1.9244	0.012185	-2.4043	0.0072532	-2.2305	0.0022205	-2.2019	0.0015436
105033925	-1.6162	0.0016747	-1.5132	0.0044108	-1.9147	0.0010666	-1.6026	0.0034903	-2.2107	3.3047e-05
105042011	-1.6741	5.1253e-18	-1.5388	1.2823e-10	-1.619	2.9196e-09	-1.5014	1.26e-14	-2.2191	2.5219e-30
105037169	-1.2482	1.0874e-05	-1.4119	1.127e-06	-1.8879	3.2346e-09	-1.4882	1.7195e-07	-2.2235	1.6814e-12
105053967	-2.4533	1.9379e-15	-1.6494	8.4975e-07	-2.0853	5.365e-08	-2.4139	3.2897e-14	-2.2305	1.2651e-13
105040005	-3.2007	8.5462e-06	-1.8651	0.0056647	-1.6851	0.010832	-1.8527	0.00038216	-2.2316	8.7359e-05
105050623	-1.1707	4.3543e-06	-1.4518	5.0969e-07	-2.3024	1.6018e-11	-1.8358	1.8987e-12	-2.2569	3.4157e-18
105045954	-1.8329	6.0376e-12	-1.6703	3.7885e-08	-2.274	6.5246e-11	-2.3779	1.0715e-17	-2.2583	4.0069e-17
105033906	-2.4787	4.9014e-11	-1.7152	5.0358e-07	-1.8273	1.5576e-06	-2.0696	8.2093e-11	-2.2703	4.7179e-09
105055153	-1.6788	2.0765e-16	-2.11	1.9608e-17	-2.3738	2.8255e-17	-1.2682	8.2197e-10	-2.2823	1.1083e-28
105040631	-1.2716	0.012264	-1.6581	0.0019464	-1.64	0.0032477	-1.0979	0.029308	-2.2861	4.0219e-05
105059626	-3.9608	8.2009e-13	-2.8742	3.3176e-08	-2.3478	2.5121e-06	-2.3504	1.0576e-06	-2.333	1.1568e-06
105039281	-3.1993	1.4764e-05	-3.9655	5.6835e-07	-3.0178	0.00034781	-1.4213	0.023481	-2.3407	0.000185
105036244	-1.2538	3.1124e-10	-1.1589	2.7699e-06	-1.281	5.7001e-06	-1.9884	2.4959e-22	-2.3696	3.6428e-31
105040370	-2.7504	9.5904e-42	-1.5484	4.4719e-10	-2.1489	5.6124e-15	-2.3062	3.586e-29	-2.3696	1.5336e-31
105056962	-1.115	3.5501e-08	-1.0493	4.1356e-05	-1.3107	4.4419e-06	-1.331	1.0043e-10	-2.3783	8.3561e-31
105042550	-1.2749	8.0014e-05	-1.4178	0.00018919	-2.0466	7.9701e-08	-2.101	4.541e-08	-2.414	1.0253e-09
105036425	-1.2196	2.8065e-07	-1.0054	0.00088653	-1.3019	5.7872e-05	-1.2657	2.2719e-07	-2.4185	2.0974e-22
105057581	-2.3964	3.8577e-18	-2.7544	2.9268e-17	-2.6396	3.4471e-13	-2.6381	1.2603e-19	-2.4195	5.7389e-18
105045078	-1.5016	6.7189e-14	-1.5442	3.0483e-10	-1.7821	6.6032e-11	-2.3519	1.3008e-22	-2.4266	8.5281e-23
105046584	-1.9148	1.6993e-08	-1.712	2.0627e-07	-1.6345	2.3185e-06	-4.8209	8.4722e-31	-2.437	3.7701e-09
105042127	-1.6824	1.661e-19	-1.775	2.6724e-14	-1.1497	3.2772e-05	-1.1112	8.4274e-09	-2.438	4.1421e-37
105053050	-1.5719	1.0213e-07	-1.4399	3.8715e-06	-1.4604	8.597e-06	-1.364	9.2812e-07	-2.4386	2.4743e-14
105055560	-2.0708	1.8157e-28	-2.2223	6.7726e-22	-2.4149	5.6229e-20	-1.6486	3.4672e-18	-2.4604	2.3642e-38
105053163	-2.6299	1.9626e-08	-2.1273	2.877e-06	-2.0056	5.6419e-06	-1.6544	5.8315e-05	-2.4738	5.4757e-08
105035965	-1.0575	3.3255e-08	-1.3765	6.5027e-09	-1.539	7.2768e-09	-1.9543	2.6393e-24	-2.4819	2.3565e-38
105039911	-1.9449	9.4507e-13	-1.8777	7.0133e-11	-2.8956	1.9526e-17	-1.8813	3.5074e-13	-2.507	6.9389e-18
105046018	-2.3667	0.00036989	-2.2654	0.0017686	-2.8733	7.6094e-05	-1.7565	0.0046596	-2.5072	0.00020874
105059643	-1.6109	0.0001703	-1.0205	0.017906	-1.392	0.0024942	-1.2167	0.0022864	-2.5242	4.0006e-08
105056772	-1.4883	2.3441e-14	-1.762	1.4522e-13	-2.1925	1.053e-15	-2.0148	4.9677e-24	-2.5288	7.0036e-37
105052975	-1.1102	0.0042619	-1.5308	8.385e-05	-2.112	2.1409e-07	-1.8312	1.4875e-06	-2.5354	1.4427e-09
105035923	-3.6028	1.1334e-16	-2.1332	3.4581e-07	-2.0934	2.1882e-05	1.3468	0.043407	-2.557	2.405e-11
105037505	-1.3021	0.0010468	-1.4239	0.00037134	-1.5844	0.00016967	-2.6357	6.1428e-09	-2.5686	7.1507e-09
105041451	-3.0624	0.0013107	-3.4908	0.00062513	-4.501	3.0384e-05	-4.9219	5.6977e-06	-2.5781	0.0039423
105058562	-1.4791	3.3103e-09	-3.2221	2.4566e-26	-2.1656	8.8104e-11	-1.6299	7.0883e-11	-2.5826	3.9158e-24
105053200	-2.5504	0.023814	-2.5229	0.04159	-4.4868	0.00090489	-2.9746	0.010751	-2.5943	0.018641
105049643	-1.563	2.7427e-11	-2.657	2.1133e-20	-3.5431	9.7602e-25	-3.2592	2.3e-34	-2.6002	1.1393e-25
105038369	-1.392	6.0235e-08	-1.0361	0.0010351	-1.3046	0.0001149	-1.498	8.958e-09	-2.6117	2.0934e-22
105057412	-1.2305	9.5792e-08	-1.3188	1.0835e-06	-1.2968	3.4444e-05	-1.3433	1.0141e-08	-2.6203	1.8686e-27
105039028	1.8518	3.3007e-05	2.8273	3.3194e-17	2.4559	1.0648e-09	-1.6367	0.014235	-2.6331	0.00012958
105060826	-2.1367	8.556e-05	-1.9136	0.00048267	-2.4392	4.5494e-05	-1.1815	0.040283	-2.6676	4.8907e-06
105054692	-2.5408	9.6643e-10	-1.4536	0.0049223	-2.0977	0.00094482	-2.3269	4.3711e-08	-2.6678	1.4427e-09
105032304	-1.9322	0.0023096	-2.2364	0.0010836	-3.252	1.4187e-05	-2.3254	0.00058776	-2.6959	8.9144e-05
105040588	-1.0361	5.0979e-06	-1.1431	3.3354e-05	-1.3021	2.4967e-05	-1.4091	7.9322e-10	-2.7243	8.7502e-31
105043488	-1.1792	0.0011735	-2.3424	2.5154e-08	-3.5331	5.0501e-12	-4.3306	3.9004e-21	-2.7468	5.0325e-13
105041984	-2.3581	6.6567e-17	-2.0212	1.0139e-10	-2.728	8.0942e-14	-2.3773	5.0623e-17	-2.7625	1.6015e-22
105048817	-3.4288	0.00045433	-2.1605	0.015838	-2.1845	0.015872	-4.7498	3.8549e-06	-2.7785	0.0013875
105050370	-1.3976	1.7455e-07	-1.2722	0.00021357	-2.405	9.8234e-11	-1.4171	0.0001491	-2.7806	2.1265e-18
105060921	-1.8946	2.0511e-18	-2.2238	6.1555e-18	-1.7921	2.7239e-09	-1.6813	1.8465e-14	-2.7857	1.8377e-35
105051937	-1.5653	1.8404e-06	-1.0012	0.0024329	-1.6433	5.6423e-06	-1.9631	2.5734e-09	-2.8513	3.6333e-15
105043235	-1.792	1.9675e-07	-1.518	6.4629e-05	-2.4442	7.0773e-08	-1.6392	3.1075e-06	-2.8711	1.2558e-14
105038804	-1.6623	0.00029506	-1.3596	0.00070602	-1.0544	0.035818	-1.2606	0.00077301	-2.8823	3.0656e-10
105045276	-2.9586	0.00043906	-2.0183	0.013516	-3.3166	0.001294	-2.9784	0.00031504	-2.9008	0.00021774
105055584	-6.0876	6.658e-19	-4.4959	1.8568e-14	-3.4224	1.3142e-09	-2.4474	7.969e-08	-2.9034	7.0332e-09
105037305	-1.4523	0.039561	-1.9289	0.013331	-1.873	0.034499	2.9696	7.9104e-06	-2.9107	6.2024e-05
105040947	-3.6303	1.3445e-15	-2.3535	2.7587e-08	-2.6458	6.8468e-08	-1.2895	0.00060402	-2.9239	3.9558e-13
105043270	-3.9139	1.7186e-10	-1.8583	0.00030772	-1.0766	0.041542	-1.7458	0.00018136	-2.9414	6.5201e-08
105056658	-4.646	8.5227e-16	-3.0834	4.1516e-09	-4.683	1.238e-11	-2.1692	1.7917e-06	-2.9723	1.4832e-10
105037616	-1.7826	0.005963	-1.5477	0.043134	-1.7442	0.02545	-2.2585	0.00078514	-3.0112	2.6719e-05
105051731	-2.296	9.5229e-18	-1.7565	3.4321e-09	-1.357	9.3307e-05	-1.7474	3.5558e-11	-3.0135	1.0097e-27
105037240	-1.8484	1.3854e-12	-1.5743	7.2785e-08	-1.2835	0.00020254	-1.6993	7.3192e-11	-3.0178	3.1577e-28
105054852	-4.0217	1.7861e-06	-3.6027	2.5887e-05	-2.9923	0.00016061	-4.4706	2.8587e-07	-3.0198	9.6636e-05
105038568	-4.1847	1.4431e-62	-1.8338	1.2271e-12	-1.3709	7.8323e-06	-1.5604	1.0045e-12	-3.047	3.3999e-40
105035265	-2.3067	8.0948e-23	-2.3121	9.9773e-18	-2.0417	3.1463e-11	1.0647	4.0114e-07	-3.0772	1.2214e-31
105049857	-1.6374	1.4802e-16	-2.1142	2.7498e-18	-2.1186	1.7992e-14	-1.1967	3.5658e-09	-3.1091	4.0165e-46
105054906	-1.7309	1.6355e-21	-1.6326	5.0627e-13	-1.2019	9.3627e-06	-1.3379	5.5177e-13	-3.1508	7.62e-63
105038182	-2.3419	6.8318e-32	-2.6802	1.1457e-28	-2.4669	2.4325e-19	-2.0547	2.7914e-25	-3.152	2.5262e-54
105061089	-2.5215	0.00032305	-2.0549	0.004939	-3.0325	5.0385e-05	-2.0535	0.0018433	-3.1603	1.8464e-05
105037434	-2.828	2.0605e-08	-1.7347	0.0012122	-2.1311	0.00099757	-5.0467	5.2305e-17	-3.2285	1.4003e-09
105035724	-1.6615	0.0059728	-1.7163	0.0069696	-1.9898	0.0032998	-2.3672	0.00028467	-3.2768	4.0773e-06
105045741	-3.8863	1.2913e-18	-1.7349	1.7621e-05	-1.0904	0.013978	-3.2436	7.9292e-15	-3.2782	3.2542e-16
105038258	-1.2049	0.01881	-1.0705	0.048921	-2.4427	0.00014879	-1.1963	0.017772	-3.2951	3.3485e-09
105055425	-2.2761	0.0097229	-2.6119	0.0072786	-3.792	0.00028877	-2.5231	0.005943	-3.3286	0.00055255
105060377	-3.4625	0.002179	-4.3949	0.00030342	-2.8757	0.011359	-5.0436	5.243e-05	-3.4108	0.0018688
105061258	-3.5859	8.5767e-10	-1.6981	0.0017836	-2.9376	5.9294e-07	-1.3858	0.0074011	-3.4212	9.6149e-10
105043607	-4.4966	2.6574e-34	-3.2907	2.8455e-20	-2.5043	7.5996e-11	-1.1578	5.9463e-05	-3.4753	3.3534e-27
105035081	-2.8223	2.0021e-05	-3.1818	7.8913e-06	-3.9489	1.678e-07	-3.4866	1.2111e-06	-3.6306	3.9161e-07
105040800	-1.5774	0.033125	-2.9975	0.00041008	-2.7001	0.0014813	-1.7894	0.0094183	-3.643	1.4867e-05
105037998	-5.6884	2.5506e-42	-2.4958	5.8875e-15	-2.4998	7.6323e-09	-1.6962	0.00041265	-3.664	4.6053e-29
105050529	-3.5197	1.2543e-25	-2.9335	1.1675e-16	-1.4015	0.00019041	-1.9315	1.0975e-10	-3.7115	5.9528e-29
105044238	-1.8489	2.0782e-14	-1.0513	0.0082156	-2.6445	1.0161e-15	-2.9705	2.6091e-28	-3.7165	2.8335e-41
105059044	-3.4792	0.0010326	-3.6245	0.00099962	-4.0368	0.00029766	-4.3506	9.1385e-05	-3.7327	0.00041816
105057992	-2.7277	6.9937e-06	-2.651	2.5518e-05	-2.337	0.00089124	-2.0592	0.00033911	-3.8476	1.7336e-09
105045446	-3.1284	1.6443e-05	-3.5823	3.86e-06	-2.7944	0.00014731	-2.893	4.316e-05	-3.8739	5.9102e-07
105033199	-3.3718	0.0010619	-3.2727	0.0024099	-3.4713	0.0016438	-1.9117	0.031438	-3.8744	0.00023628
105034708	-2.6881	1.7647e-40	-2.3238	5.5516e-22	-1.8141	4.2652e-11	-2.3783	2.8725e-32	-3.9025	1.0206e-74
105053370	-2.933	5.2764e-11	-1.7844	0.00069971	-1.1191	0.034431	-2.7638	2.6533e-09	-3.9482	6.688e-15
105044738	-5.6018	2.9112e-47	-3.1593	1.248e-20	-2.2296	1.0119e-09	-1.9794	2.1735e-12	-3.9852	4.4471e-36
105042312	-2.3606	0.0006641	-1.7331	0.026659	-1.8013	0.010658	-2.2841	0.0021236	-3.9883	7.7954e-07
105036203	-4.9791	1.4837e-42	-4.8777	6.9867e-36	-2.0606	5.744e-09	-2.7472	9.9527e-21	-3.9971	1.6099e-36
105039810	-1.6552	0.0017712	-1.8473	0.0009907	-2.5824	3.5605e-05	1.0846	0.00040503	-4.0029	2.0756e-09
105034334	-2.1917	5.9106e-07	-1.9956	2.0314e-06	-1.8098	9.7424e-06	-1.9222	0.00018641	-4.0251	3.1478e-16
105039894	-2.5929	6.1617e-10	-2.4072	4.5481e-09	-1.8819	0.00034716	-2.0649	0.0012187	-4.1242	8.9436e-19
105032591	-2.1359	5.0846e-09	-1.4564	0.00026486	-2.098	3.3269e-06	-2.6581	6.4623e-12	-4.1827	1.2714e-22
105053326	-3.1473	0.0034892	-2.6002	0.010782	-2.3232	0.026752	-2.9332	0.0042606	-4.2046	0.00012866
105049067	-3.66	2.1231e-08	-1.8145	0.0057526	-2.3187	0.00064917	-1.0129	0.03963	-4.2177	1.2372e-09
105032057	-2.5931	3.3584e-32	-2.8775	1.0267e-28	-3.2202	1.5539e-26	-1.46	8.9405e-12	-4.2275	1.3769e-69
105061550	-3.1204	1.1634e-32	-2.9433	2.7056e-34	-2.1848	1.0221e-17	-1.0563	0.00052995	-4.2398	1.5297e-77
105036362	-3.362	3.2876e-27	-3.5004	7.9478e-24	-1.4938	5.8969e-05	-2.1687	5.6284e-14	-4.2934	1.9737e-38
105037572	-3.3764	6.131e-08	-5.0586	1.8518e-10	-3.585	4.0427e-06	-2.2326	7.7336e-05	-4.32	8.787e-11
105052248	-1.7713	7.2905e-16	-1.7933	5.0259e-12	-1.9295	1.6758e-11	-2.8653	5.068e-36	-4.3547	1.0657e-69
105055366	-3.9571	2.3786e-10	-5.3274	5.0144e-14	-3.8806	9.1908e-10	-2.3699	3.4988e-06	-4.4114	2.388e-12
105060883	-3.6973	8.9195e-24	-1.8933	2.9073e-07	-2.4782	2.6901e-08	-4.2168	1.539e-26	-4.4313	6.2893e-29
105053450	-3.895	0.017051	-4.0553	0.01764	-4.1672	0.016201	-4.7653	0.004641	-4.5962	0.0051549
105060893	-4.0566	6.8417e-21	-2.0426	4.8529e-06	-2.7628	1.9454e-09	-4.0884	1.9198e-19	-4.6939	3.0682e-23
105045502	-1.2245	4.5801e-10	-1.7881	1.0907e-14	-2.3478	5.4893e-18	-1.6565	2.9378e-14	-4.7144	9.0268e-86
105044832	-1.7258	9.3537e-05	-2.5792	1.8926e-06	-3.3938	4.3885e-10	-2.1335	1.034e-05	-4.7272	1.2357e-15
105056236	-3.8028	3.3024e-83	-2.723	5.4807e-32	-2.4766	1.151e-20	-1.0208	1.2067e-07	-4.7835	8.669e-119
105037829	-2.4716	0.005196	-1.8699	0.049681	-2.8619	0.0097648	-2.2049	0.013838	-4.7844	6.2339e-06
105044288	-2.0861	3.9956e-06	-2.8416	1.8656e-08	-2.5436	8.1057e-07	-2.8184	1.1179e-08	-4.8027	3.4933e-16
105032718	-1.7688	3.8799e-13	-1.2442	1.9432e-05	-1.7018	1.8673e-07	-3.0201	7.9553e-30	-4.8275	4.6486e-58
105049310	-5.1165	7.8689e-19	-4.3031	5.4775e-16	-1.4489	0.0033586	-4.8333	2.4865e-19	-4.9773	7.5979e-21
105053139	-6.5998	1.5709e-11	-3.9108	1.0098e-06	-5.0739	1.3789e-08	-4.334	1.0191e-07	-5.122	3.1511e-09
105035372	-4.2504	9.5436e-13	-2.7968	1.0678e-07	-1.666	0.0086079	-2.274	2.7868e-06	-5.2414	4.616e-18
105057934	-2.606	2.4838e-12	-2.7751	2.2145e-13	-1.946	1.2293e-07	-1.1207	0.00092878	-5.258	3.4624e-31
105044217	-2.2313	6.0899e-08	-2.3918	2.27e-07	-1.2199	0.015642	-2.2315	1.8623e-07	-5.4216	8.2567e-23
105056657	-3.9141	1.4065e-34	-3.4966	9.3801e-31	-1.385	8.173e-06	-1.1492	0.00036743	-5.6417	8.4988e-60
105042620	-2.3	3.4414e-05	-2.2493	7.6462e-05	-6.2809	9.1065e-14	-1.8663	6.3771e-05	-6.043	2.4089e-15
105037321	-5.3116	0.00038282	-3.1014	0.0083539	-3.2058	0.015934	-3.7604	0.0017303	-6.174	6.1623e-05
105042597	-1.3207	0.00053689	-1.1659	0.019582	-3.2138	7.1318e-10	-2.1427	1.3007e-07	-6.3956	1.2179e-22
105036076	-5.7507	0.015809	-5.144	0.029347	-5.818	0.019336	-7.8908	0.0025921	-6.6744	0.0040884
105047747	-5.892	5.6381e-09	-4.4202	2.4486e-06	-4.6452	1.3431e-06	-1.5733	0.024711	-7.281	3.1271e-11
105048270	-7.4695	2.3404e-17	-5.835	2.0821e-12	-6.8134	3.8529e-15	-2.1924	0.00077032	-7.7915	8.8678e-19
105037041	-5.593	0.00090946	-3.9559	0.012264	-4.3141	0.0074741	-3.6573	0.012965	-7.8306	3.5671e-05
105055156	-5.8761	1.1026e-74	-6.8115	5.0696e-69	-6.9276	7.7795e-55	-1.0127	1.2923e-05	-10.125	1.2429e-110

## Sheet: signal transduction
Table S1(g) Core DEGs encoded for kinases involved in signaling pathway
Gene ID	Description
105057333	calmodulin-like protein 5
105049434	calmodulin-like protein 6
105035928	calreticulin-3-like
105039810	calsequestrin-1-like
105035915	cation/calcium exchanger 1-like
105057189	CBL-interacting protein kinase 18-like
105044794	CBL-interacting serine/threonine-protein kinase 14-like
105047312	inorganic pyrophosphatase 2-like
105042868	inorganic pyrophosphatase 2-like
105044664	mitogen-activated protein kinase 5
105055153	mitogen-activated protein kinase kinase kinase 7-like
105057654	probable calcium-binding protein CML10
105040470	probable protein phosphatase 2C 12
105044947	probable protein phosphatase 2C 2
105057113	probable protein phosphatase 2C 32
105044577	probable protein phosphatase 2C 32
105033875	probable purple acid phosphatase 20
105046582	putative calcium-transporting ATPase 13
105042168	LRR receptor-like serine/threonine-protein kinase FLS2
105049067	LRR receptor-like serine/threonine-protein kinase FLS2
105051396	probable inactive leucine-rich repeat receptor-like protein kinase At3g03770
105037032	probable leucine-rich repeat receptor-like protein kinase At1g35710
105036076	probable leucine-rich repeat receptor-like protein kinase At1g35710
105044887	probable leucine-rich repeat receptor-like protein kinase At5g49770
105046018	probable LRR receptor-like serine/threonine-protein kinase At1g06840
105047471	probable LRR receptor-like serine/threonine-protein kinase At1g53430
105060377	probable LRR receptor-like serine/threonine-protein kinase At1g56140
105060930	probable LRR receptor-like serine/threonine-protein kinase At2g16250
105036522	probable LRR receptor-like serine/threonine-protein kinase At4g08850
105038651	serine/threonine-protein kinase OXI1-like||serine/threonine-protein kinase OXI1-like
105042011	auxin-repressed 12.5 kDa protein
105053050	auxin-repressed 12.5 kDa protein-like
