# Supplementary material for: Core transcriptome network modulates temperature (heat and cold) and osmotic (drought, salinity, and waterlogging) stress responses in oil palm
Source: Front Plant Sci. 2024 Dec 23;15:1497017. doi: 10.3389/fpls.2024.1497017 (PMC11701223; doi:10.3389/fpls.2024.1497017)
Supplement: Supplementary file 1 [file DataSheet1.zip › Table S2_Gene ontology enrichment analysis of differentially expressed genes.xlsx]

## Sheet: Drought
Table S2a: Pathway enrichment analysis of DEGs under drought treatments
Pathway	nGenes	Pathway Genes	Fold Enrichment	Enrichment FDR	URL	Genes	Category
GO:0006355 Regulation of transcription-DNA-templated	243	1357	1.33462	0.000127182	http://amigo.geneontology.org/amigo/term/GO:0006355	LOC105032026,LOC105032276,LOC105032410,LOC105032833,LOC105033078,LOC105033259,LOC105033440,LOC105033442,LOC105033559,LOC105033925,LOC105034068,LOC105034225,LOC105034229,LOC105034281,LOC105034461,LOC105035052,LOC105035055,LOC105035250,LOC105035740,LOC105036310,LOC105036473,LOC105036666,LOC105036710,LOC105037120,LOC105037298,LOC105037342,LOC105037454,LOC105038034,LOC105038205,LOC105038301,LOC105038…	Biological
GO:0006468 Protein phosphorylation	202	1094	1.37615	0.000127182	http://amigo.geneontology.org/amigo/term/GO:0006468	LOC105031930,LOC105031931,LOC105032478,LOC105032675,LOC105032694,LOC105032748,LOC105032876,LOC105033166,LOC105033427,LOC105033583,LOC105033736,LOC105033884,LOC105034160,LOC105034807,LOC105034856,LOC105035016,LOC105035317,LOC105035703,LOC105035902,LOC105035966,LOC105036317,LOC105036522,LOC105036560,LOC105036588,LOC105036636,LOC105036724,LOC105037035,LOC105037145,LOC105037373,LOC105037505,LOC105037…
GO:0050896 Response to stimulus	24	72	2.48434	0.00167389	http://amigo.geneontology.org/amigo/term/GO:0050896	LOC105033763,LOC105038143,LOC105038225,LOC105040132,LOC105040377,LOC105041113,LOC105043961,LOC105044156,LOC105044794,LOC105045774,LOC105045950,LOC105045953,LOC105046566,LOC105047382,LOC105047937,LOC105048117,LOC105048132,LOC105049508,LOC105050362,LOC105053776,LOC105057189,LOC105058388,LOC105060190,LOC105061507
GO:0016310 Phosphorylation	252	1479	1.26988	0.00167389	http://amigo.geneontology.org/amigo/term/GO:0016310	LOC105031930,LOC105031931,LOC105032478,LOC105032675,LOC105032694,LOC105032748,LOC105032876,LOC105033166,LOC105033427,LOC105033583,LOC105033736,LOC105033884,LOC105034160,LOC105034557,LOC105034592,LOC105034807,LOC105034856,LOC105034864,LOC105035016,LOC105035252,LOC105035317,LOC105035682,LOC105035703,LOC105035902,LOC105035966,LOC105036317,LOC105036522,LOC105036560,LOC105036588,LOC105036636,LOC105036…
GO:0055085 Transmembrane transport	133	722	1.37292	0.00561976	http://amigo.geneontology.org/amigo/term/GO:0055085	LOC105031976,LOC105032236,LOC105032304,LOC105032465,LOC105032664,LOC105032731,LOC105033381,LOC105033668,LOC105034002,LOC105034114,LOC105034631,LOC105035152,LOC105035174,LOC105035393,LOC105035748,LOC105035839,LOC105035915,LOC105036018,LOC105036279,LOC105036551,LOC105037218,LOC105038105,LOC105038107,LOC105038152,LOC105038280,LOC105038404,LOC105038643,LOC105038936,LOC105038939,LOC105039064,LOC105039…
GO:1900150 Regulation of defense response to fungus	7	11	4.74282	0.0104955	http://amigo.geneontology.org/amigo/term/GO:1900150	LOC105039539,LOC105040731,LOC105044840,LOC105046002,LOC105052314,LOC105056043,LOC105056045
GO:0005975 Carbohydrate metabolic process	92	475	1.44353	0.0104955	http://amigo.geneontology.org/amigo/term/GO:0005975	LOC105033046,LOC105033146,LOC105033285,LOC105033561,LOC105033627,LOC105033762,LOC105033985,LOC105034893,LOC105034931,LOC105035237,LOC105035544,LOC105036436,LOC105036555,LOC105037109,LOC105037153,LOC105037448,LOC105037462,LOC105037481,LOC105038009,LOC105038260,LOC105038680,LOC105039293,LOC105039365,LOC105039984,LOC105039986,LOC105040367,LOC105040520,LOC105040704,LOC105041232,LOC105041676,LOC105042…
GO:0010411 Xyloglucan metabolic process	13	33	2.93603	0.0107775	http://amigo.geneontology.org/amigo/term/GO:0010411	LOC105033285,LOC105037481,LOC105039293,LOC105043948,LOC105049188,LOC105049189,LOC105049192,LOC105049193,LOC105050824,LOC105050826,LOC105052932,LOC105053821,LOC105055894
GO:0005992 Trehalose biosynthetic process	9	19	3.53037	0.0153718	http://amigo.geneontology.org/amigo/term/GO:0005992	LOC105034870,LOC105039584,LOC105041111,LOC105041628,LOC105043601,LOC105048615,LOC105050772,LOC105054029,LOC105058402
GO:0098869 Cellular oxidant detoxification	37	156	1.7677	0.0153718	http://amigo.geneontology.org/amigo/term/GO:0098869	LOC105032315,LOC105033495,LOC105033496,LOC105033756,LOC105034284,LOC105034682,LOC105036933,LOC105036974,LOC105037251,LOC105038200,LOC105039154,LOC105040036,LOC105040594,LOC105040597,LOC105040598,LOC105042023,LOC105042655,LOC105043250,LOC105043574,LOC105044047,LOC105046862,LOC105048112,LOC105049808,LOC105050987,LOC105051742,LOC105051976,LOC105052269,LOC105052647,LOC105054047,LOC105054906,LOC105056…
GO:0042546 Cell wall biogenesis	14	39	2.67544	0.0153718	http://amigo.geneontology.org/amigo/term/GO:0042546	LOC105033285,LOC105037481,LOC105039293,LOC105043948,LOC105049188,LOC105049189,LOC105049192,LOC105049193,LOC105050824,LOC105050826,LOC105052932,LOC105053821,LOC105055894,LOC105058247
GO:0009873 Ethylene-activated signaling pathway	15	45	2.48434	0.0200704	http://amigo.geneontology.org/amigo/term/GO:0009873	LOC105037298,LOC105038034,LOC105039877,LOC105043078,LOC105045153,LOC105045154,LOC105048858,LOC105051098,LOC105051977,LOC105053042,LOC105053951,LOC105055597,LOC105058243,LOC105059101,LOC105060890
GO:0006073 Cellular glucan metabolic process	13	37	2.61862	0.0227825	http://amigo.geneontology.org/amigo/term/GO:0006073	LOC105033285,LOC105037481,LOC105039293,LOC105043948,LOC105049188,LOC105049189,LOC105049192,LOC105049193,LOC105050824,LOC105050826,LOC105052932,LOC105053821,LOC105055894
GO:0034219 Carbohydrate transmembrane transport	7	13	4.01316	0.0227825	http://amigo.geneontology.org/amigo/term/GO:0034219	LOC105032664,LOC105037698,LOC105038105,LOC105038107,LOC105047169,LOC105055490,LOC105058991
GO:0008643 Carbohydrate transport	18	61	2.19925	0.02452	http://amigo.geneontology.org/amigo/term/GO:0008643	LOC105032465,LOC105032664,LOC105032731,LOC105037698,LOC105038105,LOC105038107,LOC105038333,LOC105040718,LOC105043696,LOC105045177,LOC105047169,LOC105048412,LOC105048550,LOC105054582,LOC105054585,LOC105055490,LOC105056823,LOC105058991
GO:0009813 Flavonoid biosynthetic process	7	14	3.7265	0.0330185	http://amigo.geneontology.org/amigo/term/GO:0009813	LOC105034198,LOC105034617,LOC105034618,LOC105035984,LOC105036364,LOC105050962,LOC105060373
GO:0006021 Inositol biosynthetic process	4	5	5.96241	0.0358349	http://amigo.geneontology.org/amigo/term/GO:0006021	LOC105032996,LOC105036034,LOC105041643,LOC105048608
GO:0009409 Response to cold	4	5	5.96241	0.0358349	http://amigo.geneontology.org/amigo/term/GO:0009409	LOC105041362,LOC105043427,LOC105048693,LOC105054116
GO:0009800 Cinnamic acid biosynthetic process	4	5	5.96241	0.0358349	http://amigo.geneontology.org/amigo/term/GO:0009800	LOC105033424,LOC105035781,LOC105041875,LOC105054501
GO:0003700 DNA-binding transcription factor activity	180	776	1.64118	1.05551e-09	http://amigo.geneontology.org/amigo/term/GO:0003700	LOC105032833,LOC105033078,LOC105033259,LOC105033440,LOC105033442,LOC105033925,LOC105034068,LOC105034225,LOC105034229,LOC105034461,LOC105035055,LOC105035250,LOC105035740,LOC105036310,LOC105036473,LOC105036666,LOC105037298,LOC105037342,LOC105037454,LOC105038034,LOC105038205,LOC105038301,LOC105038793,LOC105038870,LOC105039302,LOC105039334,LOC105039458,LOC105039465,LOC105039486,LOC105039637,LOC105039…	Molecular
GO:0020037 Heme binding	85	341	1.76364	1.47659e-05	http://amigo.geneontology.org/amigo/term/GO:0020037	LOC105032702,LOC105033510,LOC105033850,LOC105033878,LOC105034032,LOC105034264,LOC105034682,LOC105035265,LOC105035363,LOC105035372,LOC105035636,LOC105036168,LOC105036392,LOC105036548,LOC105036848,LOC105036974,LOC105037266,LOC105037305,LOC105037358,LOC105037369,LOC105037519,LOC105037552,LOC105037572,LOC105037797,LOC105038724,LOC105039154,LOC105040036,LOC105040201,LOC105040594,LOC105040597,LOC105040…
GO:0004497 Monooxygenase activity	68	261	1.84338	3.46446e-05	http://amigo.geneontology.org/amigo/term/GO:0004497	LOC105032702,LOC105033510,LOC105033850,LOC105033878,LOC105034032,LOC105034264,LOC105035265,LOC105035372,LOC105035636,LOC105036168,LOC105036548,LOC105036848,LOC105037266,LOC105037305,LOC105037358,LOC105037369,LOC105037519,LOC105037552,LOC105037572,LOC105037797,LOC105038724,LOC105040201,LOC105040800,LOC105041286,LOC105041571,LOC105041901,LOC105042131,LOC105043143,LOC105043755,LOC105043756,LOC105044…
GO:0005506 Iron ion binding	74	294	1.78086	3.46446e-05	http://amigo.geneontology.org/amigo/term/GO:0005506	LOC105032702,LOC105033510,LOC105033850,LOC105033878,LOC105034032,LOC105034264,LOC105035265,LOC105035372,LOC105035473,LOC105035604,LOC105035636,LOC105035923,LOC105036168,LOC105036548,LOC105036848,LOC105037266,LOC105037305,LOC105037358,LOC105037369,LOC105037519,LOC105037552,LOC105037572,LOC105037797,LOC105038724,LOC105039570,LOC105039668,LOC105040201,LOC105041286,LOC105041571,LOC105041901,LOC105042…
GO:0016705 Oxidoreductase activity-acting on paired donors-with incorporation or reduction of molecular oxygen	59	229	1.8229	0.000193236	http://amigo.geneontology.org/amigo/term/GO:0016705	LOC105032702,LOC105033510,LOC105033850,LOC105033878,LOC105034032,LOC105034264,LOC105035265,LOC105035372,LOC105035636,LOC105036168,LOC105036548,LOC105036848,LOC105037266,LOC105037305,LOC105037358,LOC105037369,LOC105037519,LOC105037552,LOC105037572,LOC105037797,LOC105038724,LOC105040201,LOC105041286,LOC105041571,LOC105041901,LOC105042131,LOC105044217,LOC105044218,LOC105044819,LOC105044830,LOC105045…
GO:0016491 Oxidoreductase activity	203	1078	1.33236	0.000426409	http://amigo.geneontology.org/amigo/term/GO:0016491	LOC105032029,LOC105032252,LOC105032315,LOC105032397,LOC105032618,LOC105032702,LOC105032706,LOC105032751,LOC105033183,LOC105033510,LOC105033850,LOC105034012,LOC105034032,LOC105034264,LOC105034269,LOC105034274,LOC105034284,LOC105034286,LOC105034598,LOC105034612,LOC105034682,LOC105034700,LOC105034815,LOC105035265,LOC105035363,LOC105035372,LOC105035444,LOC105035636,LOC105035842,LOC105035923,LOC105036…
GO:0043565 Sequence-specific DNA binding	62	261	1.68073	0.00127326	http://amigo.geneontology.org/amigo/term/GO:0043565	LOC105032833,LOC105034229,LOC105034461,LOC105037342,LOC105037454,LOC105038205,LOC105039302,LOC105039486,LOC105039703,LOC105040317,LOC105040455,LOC105040563,LOC105040720,LOC105040793,LOC105041017,LOC105041353,LOC105041897,LOC105042138,LOC105043426,LOC105043487,LOC105043508,LOC105044758,LOC105044973,LOC105045639,LOC105045782,LOC105045808,LOC105045992,LOC105046532,LOC105046637,LOC105047488,LOC105047…
GO:0043169 Cation binding	21	58	2.56175	0.00129589	http://amigo.geneontology.org/amigo/term/GO:0043169	LOC105033244,LOC105036491,LOC105043050,LOC105044347,LOC105044577,LOC105044682,LOC105044947,LOC105047693,LOC105047945,LOC105050830,LOC105052185,LOC105053585,LOC105055201,LOC105056896,LOC105057026,LOC105057113,LOC105057151,LOC105057297,LOC105058032,LOC105058607,LOC105059665
GO:0004672 Protein kinase activity	204	1113	1.29682	0.00158854	http://amigo.geneontology.org/amigo/term/GO:0004672	LOC105031930,LOC105031931,LOC105032478,LOC105032675,LOC105032694,LOC105032748,LOC105032876,LOC105033166,LOC105033427,LOC105033583,LOC105033736,LOC105033884,LOC105034160,LOC105034807,LOC105034856,LOC105035016,LOC105035317,LOC105035703,LOC105035902,LOC105035966,LOC105036317,LOC105036522,LOC105036560,LOC105036588,LOC105036636,LOC105036724,LOC105037035,LOC105037145,LOC105037373,LOC105037505,LOC105037…
GO:0022857 Transmembrane transporter activity	64	284	1.59444	0.00363934	http://amigo.geneontology.org/amigo/term/GO:0022857	LOC105031976,LOC105032030,LOC105032465,LOC105032664,LOC105032731,LOC105033668,LOC105034002,LOC105034631,LOC105035839,LOC105036018,LOC105038105,LOC105038107,LOC105038280,LOC105038643,LOC105038939,LOC105039064,LOC105039132,LOC105039169,LOC105040630,LOC105040631,LOC105042569,LOC105043079,LOC105043278,LOC105043377,LOC105043463,LOC105043612,LOC105043625,LOC105043696,LOC105043994,LOC105044788,LOC105044…
GO:0015293 Symporter activity	21	68	2.18502	0.0128858	http://amigo.geneontology.org/amigo/term/GO:0015293	LOC105031976,LOC105032465,LOC105032664,LOC105032731,LOC105033668,LOC105034631,LOC105038105,LOC105038107,LOC105043079,LOC105043696,LOC105047169,LOC105048412,LOC105051438,LOC105052665,LOC105053801,LOC105054582,LOC105055490,LOC105055581,LOC105056823,LOC105058991,LOC105061222
GO:0016301 Kinase activity	252	1481	1.2039	0.0217561	http://amigo.geneontology.org/amigo/term/GO:0016301	LOC105031930,LOC105031931,LOC105032478,LOC105032675,LOC105032694,LOC105032748,LOC105032876,LOC105033166,LOC105033427,LOC105033583,LOC105033736,LOC105033884,LOC105034160,LOC105034557,LOC105034592,LOC105034807,LOC105034856,LOC105034864,LOC105035016,LOC105035252,LOC105035317,LOC105035682,LOC105035703,LOC105035902,LOC105035966,LOC105036317,LOC105036522,LOC105036560,LOC105036588,LOC105036636,LOC105036…
GO:0016762 Xyloglucan:xyloglucosyl transferase activity	13	35	2.62797	0.0217561	http://amigo.geneontology.org/amigo/term/GO:0016762	LOC105033285,LOC105037481,LOC105039293,LOC105043948,LOC105049188,LOC105049189,LOC105049192,LOC105049193,LOC105050824,LOC105050826,LOC105052932,LOC105053821,LOC105055894
GO:0004721 Phosphoprotein phosphatase activity	28	107	1.85148	0.0224069	http://amigo.geneontology.org/amigo/term/GO:0004721	LOC105033244,LOC105036491,LOC105038138,LOC105039861,LOC105043050,LOC105044347,LOC105044577,LOC105044682,LOC105044728,LOC105044947,LOC105047290,LOC105047693,LOC105047945,LOC105049645,LOC105050830,LOC105052185,LOC105053585,LOC105056431,LOC105056896,LOC105056999,LOC105057026,LOC105057113,LOC105057151,LOC105057297,LOC105058032,LOC105058607,LOC105059665,LOC105061032
GO:0008194 UDP-glycosyltransferase activity	30	117	1.81418	0.0224069	http://amigo.geneontology.org/amigo/term/GO:0008194	LOC105032534,LOC105032597,LOC105036203,LOC105036425,LOC105036426,LOC105039019,LOC105039202,LOC105039250,LOC105039511,LOC105040215,LOC105040277,LOC105041610,LOC105041939,LOC105046326,LOC105046644,LOC105046645,LOC105046646,LOC105047155,LOC105047892,LOC105049339,LOC105049912,LOC105054566,LOC105055415,LOC105055417,LOC105056802,LOC105057419,LOC105059277,LOC105060506,LOC105061083,LOC105061084
GO:0004722 Protein serine/threonine phosphatase activity	31	126	1.74075	0.0314172	http://amigo.geneontology.org/amigo/term/GO:0004722	LOC105033244,LOC105036491,LOC105038985,LOC105039861,LOC105039916,LOC105040470,LOC105043050,LOC105044347,LOC105044577,LOC105044682,LOC105044728,LOC105044947,LOC105045534,LOC105045675,LOC105047693,LOC105047945,LOC105050830,LOC105052185,LOC105052217,LOC105053585,LOC105054319,LOC105056133,LOC105056431,LOC105056896,LOC105057026,LOC105057113,LOC105057151,LOC105057297,LOC105058032,LOC105058607,LOC105059…
GO:0016740 Transferase activity	426	2658	1.13397	0.0314172	http://amigo.geneontology.org/amigo/term/GO:0016740	LOC105032120,LOC105032151,LOC105032183,LOC105032358,LOC105032478,LOC105032534,LOC105032588,LOC105032597,LOC105032675,LOC105032694,LOC105032748,LOC105032793,LOC105032796,LOC105032812,LOC105032876,LOC105033022,LOC105033166,LOC105033199,LOC105033218,LOC105033285,LOC105033394,LOC105033427,LOC105033461,LOC105033534,LOC105033561,LOC105033583,LOC105033633,LOC105033793,LOC105033885,LOC105033933,LOC105034…
GO:0017018 Myosin phosphatase activity	31	126	1.74075	0.0314172	http://amigo.geneontology.org/amigo/term/GO:0017018	LOC105033244,LOC105036491,LOC105038985,LOC105039861,LOC105039916,LOC105040470,LOC105043050,LOC105044347,LOC105044577,LOC105044682,LOC105044728,LOC105044947,LOC105045534,LOC105045675,LOC105047693,LOC105047945,LOC105050830,LOC105052185,LOC105052217,LOC105053585,LOC105054319,LOC105056133,LOC105056431,LOC105056896,LOC105057026,LOC105057113,LOC105057151,LOC105057297,LOC105058032,LOC105058607,LOC105059…
GO:0004674 Protein serine/threonine kinase activity	87	453	1.35884	0.034008	http://amigo.geneontology.org/amigo/term/GO:0004674	LOC105032478,LOC105032694,LOC105032748,LOC105033427,LOC105034160,LOC105035317,LOC105035966,LOC105036588,LOC105036724,LOC105037035,LOC105037373,LOC105037505,LOC105037889,LOC105037925,LOC105038143,LOC105038391,LOC105038651,LOC105038837,LOC105039248,LOC105039605,LOC105039647,LOC105039784,LOC105040088,LOC105040443,LOC105042086,LOC105042661,LOC105043047,LOC105043186,LOC105043253,LOC105043791,LOC105044…
GO:0005388 P-type calcium transporter activity	7	14	3.53766	0.034008	http://amigo.geneontology.org/amigo/term/GO:0005388	LOC105033262,LOC105042221,LOC105045328,LOC105045757,LOC105046582,LOC105054095,LOC105057933
GO:0016757 Glycosyltransferase activity	96	507	1.3397	0.034008	http://amigo.geneontology.org/amigo/term/GO:0016757	LOC105032534,LOC105032588,LOC105032597,LOC105033461,LOC105033561,LOC105033793,LOC105033885,LOC105034931,LOC105036167,LOC105036203,LOC105036591,LOC105036631,LOC105037183,LOC105037976,LOC105038182,LOC105038191,LOC105038316,LOC105038775,LOC105039019,LOC105039051,LOC105039053,LOC105039116,LOC105039202,LOC105039250,LOC105039511,LOC105040215,LOC105040277,LOC105041065,LOC105041111,LOC105041135,LOC105041…
GO:0004805 Trehalose-phosphatase activity	8	18	3.14458	0.0367559	http://amigo.geneontology.org/amigo/term/GO:0004805	LOC105034870,LOC105039584,LOC105041628,LOC105043601,LOC105048615,LOC105050772,LOC105054029,LOC105058402
GO:0016841 Ammonia-lyase activity	4	5	5.66025	0.0367559	http://amigo.geneontology.org/amigo/term/GO:0016841	LOC105033424,LOC105035781,LOC105041875,LOC105054501
GO:0051087 Chaperone binding	10	26	2.72128	0.0367559	http://amigo.geneontology.org/amigo/term/GO:0051087	LOC105037086,LOC105040761,LOC105041894,LOC105043396,LOC105048385,LOC105049249,LOC105050002,LOC105050904,LOC105051022,LOC105060161
GO:0004512 Inositol-3-phosphate synthase activity	3	3	7.07532	0.0524483	http://amigo.geneontology.org/amigo/term/GO:0004512	LOC105032996,LOC105041643,LOC105048608
GO:0016021 Integral component of membrane	808	5095	1.19026	5.09364e-12	http://amigo.geneontology.org/amigo/term/GO:0016021	LOC105031930,LOC105031931,LOC105031964,LOC105031976,LOC105032030,LOC105032071,LOC105032085,LOC105032183,LOC105032236,LOC105032285,LOC105032286,LOC105032304,LOC105032358,LOC105032371,LOC105032382,LOC105032388,LOC105032391,LOC105032401,LOC105032413,LOC105032465,LOC105032478,LOC105032498,LOC105032508,LOC105032510,LOC105032544,LOC105032588,LOC105032598,LOC105032658,LOC105032661,LOC105032664,LOC105032…	Cellular
GO:0016020 Membrane	867	5637	1.15437	4.3111e-10	http://amigo.geneontology.org/amigo/term/GO:0016020	LOC105031930,LOC105031931,LOC105031964,LOC105031976,LOC105032030,LOC105032071,LOC105032085,LOC105032183,LOC105032236,LOC105032285,LOC105032286,LOC105032304,LOC105032358,LOC105032371,LOC105032382,LOC105032388,LOC105032391,LOC105032401,LOC105032413,LOC105032465,LOC105032478,LOC105032498,LOC105032508,LOC105032510,LOC105032544,LOC105032588,LOC105032598,LOC105032658,LOC105032661,LOC105032664,LOC105032…
GO:0005576 Extracellular region	70	304	1.72822	6.43622e-05	http://amigo.geneontology.org/amigo/term/GO:0005576	LOC105032709,LOC105033285,LOC105033859,LOC105034682,LOC105035691,LOC105036672,LOC105037434,LOC105037481,LOC105039154,LOC105039293,LOC105039833,LOC105040036,LOC105040119,LOC105040122,LOC105040594,LOC105040597,LOC105040598,LOC105040704,LOC105040895,LOC105041304,LOC105042425,LOC105043250,LOC105043689,LOC105043690,LOC105043691,LOC105043824,LOC105043948,LOC105044395,LOC105044813,LOC105045281,LOC105045…

## Sheet: Salinity
Table S2b: Pathway enrichment analysis of DEGs under salinity treatments
Pathway	nGenes	Pathway Genes	Fold Enrichment	Enrichment FDR	URL	Genes	Category
GO:0015979 Photosynthesis	44	118	3.42488	1.67237e-11	http://amigo.geneontology.org/amigo/term/GO:0015979	LOC105032321,LOC105032432,LOC105032994,LOC105033408,LOC105033747,LOC105034012,LOC105035084,LOC105036097,LOC105037794,LOC105038844,LOC105039517,LOC105040158,LOC105040656,LOC105041203,LOC105041385,LOC105042121,LOC105043521,LOC105044241,LOC105044486,LOC105046517,LOC105046981,LOC105047188,LOC105047376,LOC105048687,LOC105049085,LOC105050039,LOC105050459,LOC105051572,LOC105051792,LOC105052408,LOC105052…	Biological
GO:0009765 Photosynthesis-light harvesting	15	21	6.56064	2.13766e-08	http://amigo.geneontology.org/amigo/term/GO:0009765	LOC105032321,LOC105032432,LOC105032994,LOC105033408,LOC105035084,LOC105039517,LOC105042121,LOC105046981,LOC105047188,LOC105048687,LOC105050459,LOC105051572,LOC105053065,LOC105056620,LOC105058558
GO:0006073 Cellular glucan metabolic process	17	37	4.22009	1.08311e-05	http://amigo.geneontology.org/amigo/term/GO:0006073	LOC105035212,LOC105037481,LOC105039293,LOC105043948,LOC105049188,LOC105049189,LOC105049190,LOC105049192,LOC105049193,LOC105049227,LOC105050824,LOC105050826,LOC105051978,LOC105052271,LOC105052784,LOC105052932,LOC105053821
GO:0010411 Xyloglucan metabolic process	15	33	4.17495	5.72201e-05	http://amigo.geneontology.org/amigo/term/GO:0010411	LOC105035212,LOC105037481,LOC105039293,LOC105043948,LOC105049188,LOC105049189,LOC105049190,LOC105049192,LOC105049193,LOC105050824,LOC105050826,LOC105051978,LOC105052784,LOC105052932,LOC105053821
GO:0042546 Cell wall biogenesis	15	39	3.53265	0.000588885	http://amigo.geneontology.org/amigo/term/GO:0042546	LOC105035212,LOC105037481,LOC105039293,LOC105043948,LOC105049188,LOC105049189,LOC105049190,LOC105049192,LOC105049193,LOC105050824,LOC105050826,LOC105051978,LOC105052784,LOC105052932,LOC105053821
GO:0009052 Pentose-phosphate shunt-non-oxidative branch	5	5	9.18489	0.00112986	http://amigo.geneontology.org/amigo/term/GO:0009052	LOC105032039,LOC105046592,LOC105046826,LOC105047057,LOC105057517
GO:0055085 Transmembrane transport	108	722	1.37392	0.0179813	http://amigo.geneontology.org/amigo/term/GO:0055085	LOC105031976,LOC105032236,LOC105032304,LOC105032465,LOC105032664,LOC105033364,LOC105033668,LOC105034631,LOC105035174,LOC105035748,LOC105035839,LOC105035915,LOC105036018,LOC105036551,LOC105038105,LOC105038107,LOC105038152,LOC105038280,LOC105038404,LOC105038633,LOC105038643,LOC105038936,LOC105038939,LOC105040165,LOC105040240,LOC105040482,LOC105040630,LOC105040631,LOC105040639,LOC105040771,LOC105040…
GO:0009813 Flavonoid biosynthetic process	7	14	4.59245	0.0179813	http://amigo.geneontology.org/amigo/term/GO:0009813	LOC105034198,LOC105034617,LOC105034618,LOC105035984,LOC105036364,LOC105050962,LOC105060373
GO:0019344 Cysteine biosynthetic process	7	15	4.28628	0.0258337	http://amigo.geneontology.org/amigo/term/GO:0019344	LOC105032793,LOC105032796,LOC105033394,LOC105033933,LOC105036141,LOC105042908,LOC105050935
GO:0006021 Inositol biosynthetic process	4	5	7.34791	0.0285014	http://amigo.geneontology.org/amigo/term/GO:0006021	LOC105032996,LOC105036034,LOC105041643,LOC105048608
GO:0009058 Biosynthetic process	23	105	2.01193	0.0315071	http://amigo.geneontology.org/amigo/term/GO:0009058	LOC105034198,LOC105034240,LOC105034617,LOC105034618,LOC105036364,LOC105037555,LOC105040732,LOC105043536,LOC105043979,LOC105047182,LOC105050532,LOC105050621,LOC105050962,LOC105051063,LOC105051528,LOC105052345,LOC105053479,LOC105054176,LOC105056151,LOC105057582,LOC105058755,LOC105059453,LOC105060373
GO:0015977 Carbon fixation	6	12	4.59245	0.0316496	http://amigo.geneontology.org/amigo/term/GO:0015977	LOC105040616,LOC105041203,LOC105046517,LOC105047390,LOC105056619,LOC105058702
GO:0006546 Glycine catabolic process	3	3	9.18489	0.044191	http://amigo.geneontology.org/amigo/term/GO:0006546	LOC105035926,LOC105047677,LOC105060641
GO:0006355 Regulation of transcription-DNA-templated	181	1357	1.2251	0.050575	http://amigo.geneontology.org/amigo/term/GO:0006355	LOC105032276,LOC105032410,LOC105033078,LOC105033259,LOC105033413,LOC105033440,LOC105033442,LOC105033925,LOC105034068,LOC105034229,LOC105034461,LOC105035055,LOC105035161,LOC105035740,LOC105036666,LOC105036710,LOC105037120,LOC105037298,LOC105037342,LOC105037454,LOC105038034,LOC105038150,LOC105038205,LOC105038428,LOC105038579,LOC105038793,LOC105038870,LOC105039302,LOC105039334,LOC105039458,LOC105039…
GO:0019219 Regulation of nucleobase-containing compound metabolic process	4	6	6.12326	0.0520699	http://amigo.geneontology.org/amigo/term/GO:0019219	LOC105040557,LOC105047972,LOC105048079,LOC105056299
GO:0005506 Iron ion binding	180	776	1.64118	1.05551e-09	http://amigo.geneontology.org/amigo/term/GO:0003700	LOC105032833,LOC105033078,LOC105033259,LOC105033440,LOC105033442,LOC105033925,LOC105034068,LOC105034225,LOC105034229,LOC105034461,LOC105035055,LOC105035250,LOC105035740,LOC105036310,LOC105036473,LOC105036666,LOC105037298,LOC105037342,LOC105037454,LOC105038034,LOC105038205,LOC105038301,LOC105038793,LOC105038870,LOC105039302,LOC105039334,LOC105039458,LOC105039465,LOC105039486,LOC105039637,LOC105039…	Molecular
GO:0016491 Oxidoreductase activity	85	341	1.76364	1.47659e-05	http://amigo.geneontology.org/amigo/term/GO:0020037	LOC105032702,LOC105033510,LOC105033850,LOC105033878,LOC105034032,LOC105034264,LOC105034682,LOC105035265,LOC105035363,LOC105035372,LOC105035636,LOC105036168,LOC105036392,LOC105036548,LOC105036848,LOC105036974,LOC105037266,LOC105037305,LOC105037358,LOC105037369,LOC105037519,LOC105037552,LOC105037572,LOC105037797,LOC105038724,LOC105039154,LOC105040036,LOC105040201,LOC105040594,LOC105040597,LOC105040…
GO:0051087 Chaperone binding	68	261	1.84338	3.46446e-05	http://amigo.geneontology.org/amigo/term/GO:0004497	LOC105032702,LOC105033510,LOC105033850,LOC105033878,LOC105034032,LOC105034264,LOC105035265,LOC105035372,LOC105035636,LOC105036168,LOC105036548,LOC105036848,LOC105037266,LOC105037305,LOC105037358,LOC105037369,LOC105037519,LOC105037552,LOC105037572,LOC105037797,LOC105038724,LOC105040201,LOC105040800,LOC105041286,LOC105041571,LOC105041901,LOC105042131,LOC105043143,LOC105043755,LOC105043756,LOC105044…
GO:0016168 Chlorophyll binding	74	294	1.78086	3.46446e-05	http://amigo.geneontology.org/amigo/term/GO:0005506	LOC105032702,LOC105033510,LOC105033850,LOC105033878,LOC105034032,LOC105034264,LOC105035265,LOC105035372,LOC105035473,LOC105035604,LOC105035636,LOC105035923,LOC105036168,LOC105036548,LOC105036848,LOC105037266,LOC105037305,LOC105037358,LOC105037369,LOC105037519,LOC105037552,LOC105037572,LOC105037797,LOC105038724,LOC105039570,LOC105039668,LOC105040201,LOC105041286,LOC105041571,LOC105041901,LOC105042…
GO:0003700 DNA-binding transcription factor activity	59	229	1.8229	0.000193236	http://amigo.geneontology.org/amigo/term/GO:0016705	LOC105032702,LOC105033510,LOC105033850,LOC105033878,LOC105034032,LOC105034264,LOC105035265,LOC105035372,LOC105035636,LOC105036168,LOC105036548,LOC105036848,LOC105037266,LOC105037305,LOC105037358,LOC105037369,LOC105037519,LOC105037552,LOC105037572,LOC105037797,LOC105038724,LOC105040201,LOC105041286,LOC105041571,LOC105041901,LOC105042131,LOC105044217,LOC105044218,LOC105044819,LOC105044830,LOC105045…
GO:0016762 Xyloglucan:xyloglucosyl transferase activity	203	1078	1.33236	0.000426409	http://amigo.geneontology.org/amigo/term/GO:0016491	LOC105032029,LOC105032252,LOC105032315,LOC105032397,LOC105032618,LOC105032702,LOC105032706,LOC105032751,LOC105033183,LOC105033510,LOC105033850,LOC105034012,LOC105034032,LOC105034264,LOC105034269,LOC105034274,LOC105034284,LOC105034286,LOC105034598,LOC105034612,LOC105034682,LOC105034700,LOC105034815,LOC105035265,LOC105035363,LOC105035372,LOC105035444,LOC105035636,LOC105035842,LOC105035923,LOC105036…
GO:0020037 Heme binding	62	261	1.68073	0.00127326	http://amigo.geneontology.org/amigo/term/GO:0043565	LOC105032833,LOC105034229,LOC105034461,LOC105037342,LOC105037454,LOC105038205,LOC105039302,LOC105039486,LOC105039703,LOC105040317,LOC105040455,LOC105040563,LOC105040720,LOC105040793,LOC105041017,LOC105041353,LOC105041897,LOC105042138,LOC105043426,LOC105043487,LOC105043508,LOC105044758,LOC105044973,LOC105045639,LOC105045782,LOC105045808,LOC105045992,LOC105046532,LOC105046637,LOC105047488,LOC105047…
GO:0016705 Oxidoreductase activity-acting on paired donors-with incorporation or reduction of molecular oxygen	21	58	2.56175	0.00129589	http://amigo.geneontology.org/amigo/term/GO:0043169	LOC105033244,LOC105036491,LOC105043050,LOC105044347,LOC105044577,LOC105044682,LOC105044947,LOC105047693,LOC105047945,LOC105050830,LOC105052185,LOC105053585,LOC105055201,LOC105056896,LOC105057026,LOC105057113,LOC105057151,LOC105057297,LOC105058032,LOC105058607,LOC105059665
GO:0043169 Cation binding	204	1113	1.29682	0.00158854	http://amigo.geneontology.org/amigo/term/GO:0004672	LOC105031930,LOC105031931,LOC105032478,LOC105032675,LOC105032694,LOC105032748,LOC105032876,LOC105033166,LOC105033427,LOC105033583,LOC105033736,LOC105033884,LOC105034160,LOC105034807,LOC105034856,LOC105035016,LOC105035317,LOC105035703,LOC105035902,LOC105035966,LOC105036317,LOC105036522,LOC105036560,LOC105036588,LOC105036636,LOC105036724,LOC105037035,LOC105037145,LOC105037373,LOC105037505,LOC105037…
GO:0004497 Monooxygenase activity	64	284	1.59444	0.00363934	http://amigo.geneontology.org/amigo/term/GO:0022857	LOC105031976,LOC105032030,LOC105032465,LOC105032664,LOC105032731,LOC105033668,LOC105034002,LOC105034631,LOC105035839,LOC105036018,LOC105038105,LOC105038107,LOC105038280,LOC105038643,LOC105038939,LOC105039064,LOC105039132,LOC105039169,LOC105040630,LOC105040631,LOC105042569,LOC105043079,LOC105043278,LOC105043377,LOC105043463,LOC105043612,LOC105043625,LOC105043696,LOC105043994,LOC105044788,LOC105044…
GO:0004751 Ribose-5-phosphate isomerase activity	21	68	2.18502	0.0128858	http://amigo.geneontology.org/amigo/term/GO:0015293	LOC105031976,LOC105032465,LOC105032664,LOC105032731,LOC105033668,LOC105034631,LOC105038105,LOC105038107,LOC105043079,LOC105043696,LOC105047169,LOC105048412,LOC105051438,LOC105052665,LOC105053801,LOC105054582,LOC105055490,LOC105055581,LOC105056823,LOC105058991,LOC105061222
GO:0043565 Sequence-specific DNA binding	252	1481	1.2039	0.0217561	http://amigo.geneontology.org/amigo/term/GO:0016301	LOC105031930,LOC105031931,LOC105032478,LOC105032675,LOC105032694,LOC105032748,LOC105032876,LOC105033166,LOC105033427,LOC105033583,LOC105033736,LOC105033884,LOC105034160,LOC105034557,LOC105034592,LOC105034807,LOC105034856,LOC105034864,LOC105035016,LOC105035252,LOC105035317,LOC105035682,LOC105035703,LOC105035902,LOC105035966,LOC105036317,LOC105036522,LOC105036560,LOC105036588,LOC105036636,LOC105036…
GO:0004722 Protein serine/threonine phosphatase activity	13	35	2.62797	0.0217561	http://amigo.geneontology.org/amigo/term/GO:0016762	LOC105033285,LOC105037481,LOC105039293,LOC105043948,LOC105049188,LOC105049189,LOC105049192,LOC105049193,LOC105050824,LOC105050826,LOC105052932,LOC105053821,LOC105055894
GO:0016872 Intramolecular lyase activity	28	107	1.85148	0.0224069	http://amigo.geneontology.org/amigo/term/GO:0004721	LOC105033244,LOC105036491,LOC105038138,LOC105039861,LOC105043050,LOC105044347,LOC105044577,LOC105044682,LOC105044728,LOC105044947,LOC105047290,LOC105047693,LOC105047945,LOC105049645,LOC105050830,LOC105052185,LOC105053585,LOC105056431,LOC105056896,LOC105056999,LOC105057026,LOC105057113,LOC105057151,LOC105057297,LOC105058032,LOC105058607,LOC105059665,LOC105061032
GO:0017018 Myosin phosphatase activity	30	117	1.81418	0.0224069	http://amigo.geneontology.org/amigo/term/GO:0008194	LOC105032534,LOC105032597,LOC105036203,LOC105036425,LOC105036426,LOC105039019,LOC105039202,LOC105039250,LOC105039511,LOC105040215,LOC105040277,LOC105041610,LOC105041939,LOC105046326,LOC105046644,LOC105046645,LOC105046646,LOC105047155,LOC105047892,LOC105049339,LOC105049912,LOC105054566,LOC105055415,LOC105055417,LOC105056802,LOC105057419,LOC105059277,LOC105060506,LOC105061083,LOC105061084
GO:0042578 Phosphoric ester hydrolase activity	31	126	1.74075	0.0314172	http://amigo.geneontology.org/amigo/term/GO:0004722	LOC105033244,LOC105036491,LOC105038985,LOC105039861,LOC105039916,LOC105040470,LOC105043050,LOC105044347,LOC105044577,LOC105044682,LOC105044728,LOC105044947,LOC105045534,LOC105045675,LOC105047693,LOC105047945,LOC105050830,LOC105052185,LOC105052217,LOC105053585,LOC105054319,LOC105056133,LOC105056431,LOC105056896,LOC105057026,LOC105057113,LOC105057151,LOC105057297,LOC105058032,LOC105058607,LOC105059…
GO:0004512 Inositol-3-phosphate synthase activity	426	2658	1.13397	0.0314172	http://amigo.geneontology.org/amigo/term/GO:0016740	LOC105032120,LOC105032151,LOC105032183,LOC105032358,LOC105032478,LOC105032534,LOC105032588,LOC105032597,LOC105032675,LOC105032694,LOC105032748,LOC105032793,LOC105032796,LOC105032812,LOC105032876,LOC105033022,LOC105033166,LOC105033199,LOC105033218,LOC105033285,LOC105033394,LOC105033427,LOC105033461,LOC105033534,LOC105033561,LOC105033583,LOC105033633,LOC105033793,LOC105033885,LOC105033933,LOC105034…
GO:0004721 Phosphoprotein phosphatase activity	31	126	1.74075	0.0314172	http://amigo.geneontology.org/amigo/term/GO:0017018	LOC105033244,LOC105036491,LOC105038985,LOC105039861,LOC105039916,LOC105040470,LOC105043050,LOC105044347,LOC105044577,LOC105044682,LOC105044728,LOC105044947,LOC105045534,LOC105045675,LOC105047693,LOC105047945,LOC105050830,LOC105052185,LOC105052217,LOC105053585,LOC105054319,LOC105056133,LOC105056431,LOC105056896,LOC105057026,LOC105057113,LOC105057151,LOC105057297,LOC105058032,LOC105058607,LOC105059…
GO:0022857 Transmembrane transporter activity	87	453	1.35884	0.034008	http://amigo.geneontology.org/amigo/term/GO:0004674	LOC105032478,LOC105032694,LOC105032748,LOC105033427,LOC105034160,LOC105035317,LOC105035966,LOC105036588,LOC105036724,LOC105037035,LOC105037373,LOC105037505,LOC105037889,LOC105037925,LOC105038143,LOC105038391,LOC105038651,LOC105038837,LOC105039248,LOC105039605,LOC105039647,LOC105039784,LOC105040088,LOC105040443,LOC105042086,LOC105042661,LOC105043047,LOC105043186,LOC105043253,LOC105043791,LOC105044…
GO:0009523 Photosystem II	29	71	3.78289	4.5174e-09	http://amigo.geneontology.org/amigo/term/GO:0009523	LOC105032321,LOC105032432,LOC105032994,LOC105033408,LOC105033747,LOC105035084,LOC105037794,LOC105039517,LOC105042121,LOC105043521,LOC105044486,LOC105046981,LOC105047188,LOC105048687,LOC105049085,LOC105050459,LOC105051572,LOC105051792,LOC105052408,LOC105052847,LOC105053065,LOC105053106,LOC105053658,LOC105054056,LOC105056620,LOC105056825,LOC105056996,LOC105058558,LOC105058560	Cellular
GO:0009522 Photosystem I	20	37	5.00625	4.66275e-09	http://amigo.geneontology.org/amigo/term/GO:0009522	LOC105032321,LOC105032432,LOC105032994,LOC105033408,LOC105035084,LOC105038844,LOC105039517,LOC105042121,LOC105044241,LOC105046981,LOC105047188,LOC105047376,LOC105048687,LOC105050039,LOC105050459,LOC105051572,LOC105053065,LOC105055013,LOC105056620,LOC105058558
GO:0009507 Chloroplast	65	279	2.15771	3.11084e-08	http://amigo.geneontology.org/amigo/term/GO:0009507	LOC105032057,LOC105032101,LOC105032321,LOC105032391,LOC105032432,LOC105032994,LOC105033408,LOC105033645,LOC105034012,LOC105034183,LOC105034679,LOC105035084,LOC105036035,LOC105036609,LOC105037301,LOC105037794,LOC105037839,LOC105039517,LOC105039555,LOC105040158,LOC105040656,LOC105041203,LOC105041290,LOC105041385,LOC105042121,LOC105042328,LOC105042450,LOC105043583,LOC105044241,LOC105045229,LOC105045…
GO:0009535 Chloroplast thylakoid membrane	28	90	2.88138	2.85054e-06	http://amigo.geneontology.org/amigo/term/GO:0009535	LOC105032321,LOC105032432,LOC105032994,LOC105033408,LOC105035084,LOC105037794,LOC105039517,LOC105042121,LOC105043519,LOC105044241,LOC105046631,LOC105046981,LOC105047188,LOC105047376,LOC105048687,LOC105049085,LOC105050039,LOC105050459,LOC105051572,LOC105051717,LOC105053065,LOC105054282,LOC105055013,LOC105055143,LOC105056450,LOC105056620,LOC105056825,LOC105058558
GO:0016021 Integral component of membrane	630	5095	1.1452	4.70603e-06	http://amigo.geneontology.org/amigo/term/GO:0016021	LOC105031931,LOC105031976,LOC105032071,LOC105032085,LOC105032117,LOC105032183,LOC105032236,LOC105032286,LOC105032304,LOC105032358,LOC105032371,LOC105032382,LOC105032388,LOC105032391,LOC105032415,LOC105032456,LOC105032465,LOC105032498,LOC105032510,LOC105032588,LOC105032598,LOC105032626,LOC105032658,LOC105032661,LOC105032664,LOC105032675,LOC105032677,LOC105032741,LOC105032812,LOC105032826,LOC105033…
GO:0016020 Membrane	687	5637	1.12874	5.34678e-06	http://amigo.geneontology.org/amigo/term/GO:0016020	LOC105031931,LOC105031976,LOC105032071,LOC105032085,LOC105032117,LOC105032183,LOC105032236,LOC105032286,LOC105032304,LOC105032321,LOC105032358,LOC105032371,LOC105032382,LOC105032388,LOC105032391,LOC105032415,LOC105032432,LOC105032456,LOC105032465,LOC105032498,LOC105032510,LOC105032588,LOC105032598,LOC105032626,LOC105032658,LOC105032661,LOC105032664,LOC105032675,LOC105032677,LOC105032741,LOC105032…
GO:0009579 Thylakoid	28	95	2.72972	5.72612e-06	http://amigo.geneontology.org/amigo/term/GO:0009579	LOC105032321,LOC105032432,LOC105032994,LOC105033408,LOC105035058,LOC105035084,LOC105039517,LOC105042121,LOC105043255,LOC105043521,LOC105046003,LOC105046717,LOC105046981,LOC105047188,LOC105047935,LOC105048687,LOC105050459,LOC105051572,LOC105052408,LOC105053065,LOC105053214,LOC105053237,LOC105054056,LOC105055013,LOC105055143,LOC105056620,LOC105058558,LOC105058560
GO:0009536 Plastid	53	252	1.94787	1.34565e-05	http://amigo.geneontology.org/amigo/term/GO:0009536	LOC105032101,LOC105032321,LOC105032391,LOC105032432,LOC105032510,LOC105032994,LOC105033408,LOC105034183,LOC105035084,LOC105036035,LOC105036609,LOC105037794,LOC105037935,LOC105039517,LOC105039555,LOC105040158,LOC105040656,LOC105041203,LOC105041385,LOC105042121,LOC105043583,LOC105044241,LOC105046587,LOC105046981,LOC105047182,LOC105047188,LOC105047236,LOC105047376,LOC105047747,LOC105048637,LOC105048…
GO:0009538 Photosystem I reaction center	4	5	7.40925	0.006181	http://amigo.geneontology.org/amigo/term/GO:0009538	LOC105038844,LOC105044241,LOC105047376,LOC105055013
GO:0009654 Photosystem II oxygen evolving complex	9	27	3.08719	0.0134007	http://amigo.geneontology.org/amigo/term/GO:0009654	LOC105033747,LOC105044486,LOC105049085,LOC105051792,LOC105052408,LOC105052847,LOC105053658,LOC105056996,LOC105058560
GO:0005576 Extracellular region	49	304	1.49282	0.0212289	http://amigo.geneontology.org/amigo/term/GO:0005576	LOC105033318,LOC105033859,LOC105034542,LOC105035212,LOC105037434,LOC105037481,LOC105037886,LOC105038372,LOC105039154,LOC105039293,LOC105040036,LOC105040597,LOC105040598,LOC105040895,LOC105041304,LOC105041982,LOC105042425,LOC105043250,LOC105043824,LOC105043948,LOC105044940,LOC105045281,LOC105047112,LOC105047475,LOC105048340,LOC105049188,LOC105049189,LOC105049190,LOC105049192,LOC105049193,LOC105049…
GO:0019898 Extrinsic component of membrane	7	22	2.94686	0.0499048	http://amigo.geneontology.org/amigo/term/GO:0019898	LOC105033747,LOC105044486,LOC105051792,LOC105052408,LOC105052847,LOC105056996,LOC105058560
GO:0048046 Apoplast	20	104	1.78107	0.0499314	http://amigo.geneontology.org/amigo/term/GO:0048046	LOC105033859,LOC105035212,LOC105037481,LOC105037886,LOC105039293,LOC105043948,LOC105048817,LOC105049188,LOC105049189,LOC105049190,LOC105049192,LOC105049193,LOC105049227,LOC105050824,LOC105050826,LOC105051978,LOC105052784,LOC105052932,LOC105053821,LOC105059596

## Sheet: Waterlogging
Table S3c: Pathway enrichment analysis of DEGs under waterlogging treatment
Pathway	nGenes	Pathway Genes	Fold Enrichment	Enrichment FDR	URL	Genes	Category
GO:0015979 Photosynthesis	57	118	3.74445	3.35834e-18	http://amigo.geneontology.org/amigo/term/GO:0015979	LOC105032321,LOC105032432,LOC105032994,LOC105033408,LOC105033414,LOC105033747,LOC105034012,LOC105035084,LOC105036097,LOC105036918,LOC105037272,LOC105037794,LOC105038844,LOC105039517,LOC105040158,LOC105040656,LOC105041013,LOC105041203,LOC105041385,LOC105042121,LOC105042824,LOC105043122,LOC105043521,LOC105044080,LOC105044241,LOC105044486,LOC105046517,LOC105046700,LOC105046981,LOC105047072,LOC105047…	Biological
GO:0009765 Photosynthesis-light harvesting	20	21	7.38254	7.03871e-15	http://amigo.geneontology.org/amigo/term/GO:0009765	LOC105032321,LOC105032432,LOC105032994,LOC105033408,LOC105035084,LOC105036918,LOC105037272,LOC105039517,LOC105041013,LOC105042121,LOC105046981,LOC105047188,LOC105048687,LOC105050459,LOC105051572,LOC105053065,LOC105056620,LOC105058244,LOC105058393,LOC105058558
GO:0005992 Trehalose biosynthetic process	11	19	4.48781	0.000770058	http://amigo.geneontology.org/amigo/term/GO:0005992	LOC105039584,LOC105041111,LOC105041116,LOC105041628,LOC105042109,LOC105043601,LOC105048615,LOC105050772,LOC105053174,LOC105054029,LOC105058402
GO:0006470 Protein dephosphorylation	22	66	2.58389	0.00190939	http://amigo.geneontology.org/amigo/term/GO:0006470	LOC105032278,LOC105036491,LOC105039094,LOC105039829,LOC105040151,LOC105042928,LOC105044577,LOC105044947,LOC105045675,LOC105047290,LOC105047603,LOC105049645,LOC105050094,LOC105050192,LOC105051670,LOC105052217,LOC105052271,LOC105054319,LOC105056999,LOC105057113,LOC105057297,LOC105061032
GO:0055085 Transmembrane transport	129	722	1.38499	0.00547078	http://amigo.geneontology.org/amigo/term/GO:0055085	LOC105031976,LOC105032034,LOC105032236,LOC105032277,LOC105032304,LOC105032465,LOC105032664,LOC105032935,LOC105033356,LOC105033668,LOC105034254,LOC105034631,LOC105035152,LOC105035174,LOC105035748,LOC105035915,LOC105036018,LOC105036551,LOC105038105,LOC105038107,LOC105038152,LOC105038633,LOC105038643,LOC105038936,LOC105038939,LOC105039064,LOC105039132,LOC105040178,LOC105040240,LOC105040283,LOC105040…
GO:0016117 Carotenoid biosynthetic process	7	11	4.93288	0.0104111	http://amigo.geneontology.org/amigo/term/GO:0016117	LOC105042411,LOC105043314,LOC105054212,LOC105056650,LOC105058894,LOC105060468,LOC105060532
GO:0016168 Chlorophyll binding	20	27	5.52275	5.45134e-10	http://amigo.geneontology.org/amigo/term/GO:0016168	LOC105032321,LOC105032432,LOC105032994,LOC105033408,LOC105035084,LOC105036918,LOC105037272,LOC105039517,LOC105041013,LOC105042121,LOC105046981,LOC105047188,LOC105048687,LOC105050459,LOC105051572,LOC105053065,LOC105056620,LOC105058244,LOC105058393,LOC105058558	Molecular
GO:0016491 Oxidoreductase activity	215	1078	1.48699	8.49678e-08	http://amigo.geneontology.org/amigo/term/GO:0016491	LOC105032397,LOC105032431,LOC105032456,LOC105032618,LOC105032853,LOC105033510,LOC105033645,LOC105033891,LOC105033928,LOC105033990,LOC105034012,LOC105034264,LOC105034269,LOC105034274,LOC105034323,LOC105034598,LOC105034975,LOC105035265,LOC105035324,LOC105035363,LOC105035372,LOC105035923,LOC105036097,LOC105036105,LOC105036168,LOC105036548,LOC105036843,LOC105037094,LOC105037121,LOC105037266,LOC105037…
GO:0005506 Iron ion binding	70	294	1.77517	0.00012723	http://amigo.geneontology.org/amigo/term/GO:0005506	LOC105032456,LOC105033510,LOC105033878,LOC105033928,LOC105034264,LOC105035265,LOC105035372,LOC105035473,LOC105035604,LOC105035923,LOC105036168,LOC105036209,LOC105036548,LOC105037266,LOC105037305,LOC105037347,LOC105037478,LOC105037519,LOC105037565,LOC105037572,LOC105037629,LOC105037726,LOC105037862,LOC105039668,LOC105039690,LOC105041571,LOC105041694,LOC105042945,LOC105043314,LOC105044217,LOC105044…
GO:0004497 Monooxygenase activity	60	261	1.71396	0.00182632	http://amigo.geneontology.org/amigo/term/GO:0004497	LOC105032456,LOC105033510,LOC105033878,LOC105033928,LOC105034264,LOC105035265,LOC105035372,LOC105035471,LOC105036168,LOC105036209,LOC105036548,LOC105037266,LOC105037305,LOC105037347,LOC105037478,LOC105037519,LOC105037565,LOC105037572,LOC105037629,LOC105037726,LOC105037862,LOC105039690,LOC105040800,LOC105041571,LOC105043143,LOC105043755,LOC105044017,LOC105044217,LOC105044819,LOC105044868,LOC105045…
GO:0004805 Trehalose-phosphatase activity	10	18	4.14206	0.00279595	http://amigo.geneontology.org/amigo/term/GO:0004805	LOC105039584,LOC105041116,LOC105041628,LOC105042109,LOC105043601,LOC105048615,LOC105050772,LOC105053174,LOC105054029,LOC105058402
GO:0016705 Oxidoreductase activity-acting on paired donors-with incorporation or reduction of molecular oxygen	52	229	1.693	0.00593811	http://amigo.geneontology.org/amigo/term/GO:0016705	LOC105032456,LOC105033510,LOC105033878,LOC105033928,LOC105034264,LOC105035265,LOC105035372,LOC105036168,LOC105036209,LOC105036548,LOC105037266,LOC105037305,LOC105037347,LOC105037478,LOC105037519,LOC105037565,LOC105037572,LOC105037629,LOC105037726,LOC105037862,LOC105039690,LOC105041571,LOC105044217,LOC105044819,LOC105044868,LOC105045130,LOC105045493,LOC105046675,LOC105046872,LOC105047074,LOC105049…
GO:0020037 Heme binding	71	341	1.55236	0.00593811	http://amigo.geneontology.org/amigo/term/GO:0020037	LOC105032456,LOC105033510,LOC105033708,LOC105033878,LOC105033928,LOC105034264,LOC105035265,LOC105035363,LOC105035372,LOC105036168,LOC105036209,LOC105036392,LOC105036548,LOC105037266,LOC105037305,LOC105037347,LOC105037478,LOC105037519,LOC105037565,LOC105037572,LOC105037629,LOC105037726,LOC105037862,LOC105039690,LOC105040036,LOC105040594,LOC105040597,LOC105040598,LOC105041571,LOC105042655,LOC105043…
GO:0043169 Cation binding	19	58	2.44239	0.00755126	http://amigo.geneontology.org/amigo/term/GO:0043169	LOC105032278,LOC105033244,LOC105036491,LOC105044347,LOC105044577,LOC105044682,LOC105044947,LOC105047603,LOC105047693,LOC105050094,LOC105051670,LOC105055201,LOC105057026,LOC105057113,LOC105057151,LOC105057297,LOC105058032,LOC105058607,LOC105060892
GO:0004721 Phosphoprotein phosphatase activity	27	107	1.88135	0.0389258	http://amigo.geneontology.org/amigo/term/GO:0004721	LOC105032278,LOC105033244,LOC105036491,LOC105039094,LOC105039861,LOC105040151,LOC105042928,LOC105044347,LOC105044577,LOC105044682,LOC105044728,LOC105044947,LOC105047290,LOC105047603,LOC105047693,LOC105049645,LOC105050094,LOC105050192,LOC105051670,LOC105056999,LOC105057026,LOC105057113,LOC105057151,LOC105057297,LOC105058032,LOC105058607,LOC105061032
GO:0004722 Protein serine/threonine phosphatase activity	30	126	1.77517	0.0465915	http://amigo.geneontology.org/amigo/term/GO:0004722	LOC105032278,LOC105033244,LOC105033776,LOC105035207,LOC105036491,LOC105039794,LOC105039829,LOC105039861,LOC105040470,LOC105044347,LOC105044577,LOC105044682,LOC105044728,LOC105044947,LOC105045138,LOC105045534,LOC105045675,LOC105047603,LOC105047693,LOC105050094,LOC105051670,LOC105052217,LOC105054319,LOC105056133,LOC105057026,LOC105057113,LOC105057151,LOC105057297,LOC105058032,LOC105058607
GO:0004751 Ribose-5-phosphate isomerase activity	4	5	5.96457	0.0465915	http://amigo.geneontology.org/amigo/term/GO:0004751	LOC105032039,LOC105046826,LOC105047057,LOC105057517
GO:0016717 Oxidoreductase activity-acting on paired donors-with oxidation of a pair of donors resulting in the reduction of molecular oxygen to two molecules of water	4	5	5.96457	0.0465915	http://amigo.geneontology.org/amigo/term/GO:0016717	LOC105044596,LOC105050201,LOC105057100,LOC105061227
GO:0017018 Myosin phosphatase activity	30	126	1.77517	0.0465915	http://amigo.geneontology.org/amigo/term/GO:0017018	LOC105032278,LOC105033244,LOC105033776,LOC105035207,LOC105036491,LOC105039794,LOC105039829,LOC105039861,LOC105040470,LOC105044347,LOC105044577,LOC105044682,LOC105044728,LOC105044947,LOC105045138,LOC105045534,LOC105045675,LOC105047603,LOC105047693,LOC105050094,LOC105051670,LOC105052217,LOC105054319,LOC105056133,LOC105057026,LOC105057113,LOC105057151,LOC105057297,LOC105058032,LOC105058607
GO:0042578 Phosphoric ester hydrolase activity	4	5	5.96457	0.0465915	http://amigo.geneontology.org/amigo/term/GO:0042578	LOC105035321,LOC105037462,LOC105038009,LOC105046280
GO:0051087 Chaperone binding	10	26	2.86758	0.0465915	http://amigo.geneontology.org/amigo/term/GO:0051087	LOC105035350,LOC105037086,LOC105041894,LOC105043396,LOC105043604,LOC105045860,LOC105049249,LOC105051022,LOC105054143,LOC105060161
GO:0022857 Transmembrane transporter activity	56	284	1.47014	0.053321	http://amigo.geneontology.org/amigo/term/GO:0022857	LOC105031976,LOC105032277,LOC105032465,LOC105032664,LOC105033668,LOC105034254,LOC105034631,LOC105036018,LOC105038105,LOC105038107,LOC105038633,LOC105038643,LOC105038939,LOC105039064,LOC105039132,LOC105040630,LOC105040631,LOC105041710,LOC105043079,LOC105043278,LOC105043463,LOC105043612,LOC105043625,LOC105045930,LOC105046259,LOC105046269,LOC105046922,LOC105048412,LOC105048704,LOC105049416,LOC105051…
GO:0009522 Photosystem I	27	37	5.96739	1.93496e-15	http://amigo.geneontology.org/amigo/term/GO:0009522	LOC105032321,LOC105032432,LOC105032994,LOC105033408,LOC105035084,LOC105036918,LOC105037272,LOC105038844,LOC105039517,LOC105041013,LOC105042121,LOC105043122,LOC105044241,LOC105046700,LOC105046981,LOC105047188,LOC105047376,LOC105048687,LOC105050039,LOC105050459,LOC105051572,LOC105053065,LOC105055013,LOC105056620,LOC105058244,LOC105058393,LOC105058558	Cellular
GO:0009523 Photosystem II	37	71	4.26153	1.80137e-14	http://amigo.geneontology.org/amigo/term/GO:0009523	LOC105032321,LOC105032432,LOC105032994,LOC105033408,LOC105033414,LOC105033747,LOC105035084,LOC105036918,LOC105037272,LOC105037794,LOC105039517,LOC105041013,LOC105042121,LOC105043521,LOC105044486,LOC105046981,LOC105047072,LOC105047188,LOC105048687,LOC105049085,LOC105050459,LOC105051572,LOC105051792,LOC105052408,LOC105052847,LOC105053065,LOC105053106,LOC105053658,LOC105054056,LOC105056620,LOC105056…
GO:0009507 Chloroplast	77	279	2.25688	5.85964e-11	http://amigo.geneontology.org/amigo/term/GO:0009507	LOC105032057,LOC105032101,LOC105032321,LOC105032432,LOC105032994,LOC105033408,LOC105033414,LOC105033645,LOC105034012,LOC105034183,LOC105034679,LOC105035084,LOC105036918,LOC105037272,LOC105037301,LOC105037794,LOC105037839,LOC105039517,LOC105040158,LOC105040656,LOC105041013,LOC105041203,LOC105041290,LOC105041385,LOC105042121,LOC105042328,LOC105042411,LOC105042450,LOC105042928,LOC105042968,LOC105043…
GO:0009535 Chloroplast thylakoid membrane	37	90	3.36187	1.0449e-10	http://amigo.geneontology.org/amigo/term/GO:0009535	LOC105032321,LOC105032432,LOC105032994,LOC105033408,LOC105033414,LOC105035084,LOC105036918,LOC105037272,LOC105037794,LOC105039517,LOC105041013,LOC105042121,LOC105043122,LOC105043519,LOC105044241,LOC105046631,LOC105046981,LOC105047188,LOC105047376,LOC105048687,LOC105049085,LOC105050039,LOC105050459,LOC105051572,LOC105051717,LOC105053065,LOC105054282,LOC105055013,LOC105055143,LOC105056450,LOC105056…
GO:0009579 Thylakoid	36	95	3.09885	2.65866e-09	http://amigo.geneontology.org/amigo/term/GO:0009579	LOC105032321,LOC105032432,LOC105032994,LOC105033408,LOC105035058,LOC105035084,LOC105036918,LOC105037272,LOC105039517,LOC105041013,LOC105042121,LOC105043255,LOC105043521,LOC105046003,LOC105046717,LOC105046981,LOC105047188,LOC105047935,LOC105048687,LOC105050459,LOC105051572,LOC105052408,LOC105053065,LOC105053214,LOC105053237,LOC105054056,LOC105055013,LOC105055143,LOC105056620,LOC105056630,LOC105058…
GO:0009536 Plastid	64	252	2.07683	9.2728e-08	http://amigo.geneontology.org/amigo/term/GO:0009536	LOC105032101,LOC105032321,LOC105032432,LOC105032510,LOC105032994,LOC105033408,LOC105033414,LOC105034183,LOC105035084,LOC105036918,LOC105037272,LOC105037794,LOC105037935,LOC105039517,LOC105040158,LOC105040656,LOC105041013,LOC105041203,LOC105041385,LOC105042121,LOC105042411,LOC105042968,LOC105043583,LOC105044241,LOC105046587,LOC105046700,LOC105046981,LOC105047182,LOC105047188,LOC105047236,LOC105047…
GO:0016020 Membrane	774	5637	1.12283	2.92283e-06	http://amigo.geneontology.org/amigo/term/GO:0016020	LOC105031931,LOC105031964,LOC105031976,LOC105032034,LOC105032071,LOC105032075,LOC105032085,LOC105032091,LOC105032116,LOC105032236,LOC105032277,LOC105032285,LOC105032286,LOC105032304,LOC105032318,LOC105032321,LOC105032371,LOC105032382,LOC105032388,LOC105032413,LOC105032415,LOC105032432,LOC105032456,LOC105032465,LOC105032498,LOC105032508,LOC105032510,LOC105032544,LOC105032566,LOC105032588,LOC105032…
GO:0016021 Integral component of membrane	706	5095	1.13314	5.26867e-06	http://amigo.geneontology.org/amigo/term/GO:0016021	LOC105031931,LOC105031964,LOC105031976,LOC105032034,LOC105032071,LOC105032075,LOC105032085,LOC105032091,LOC105032116,LOC105032236,LOC105032277,LOC105032285,LOC105032286,LOC105032304,LOC105032318,LOC105032371,LOC105032382,LOC105032388,LOC105032413,LOC105032415,LOC105032456,LOC105032465,LOC105032498,LOC105032508,LOC105032510,LOC105032544,LOC105032588,LOC105032598,LOC105032658,LOC105032661,LOC105032…
GO:0009538 Photosystem I reaction center	5	5	8.17753	0.000319855	http://amigo.geneontology.org/amigo/term/GO:0009538	LOC105038844,LOC105043122,LOC105044241,LOC105047376,LOC105055013
GO:0009654 Photosystem II oxygen evolving complex	12	27	3.63446	0.000334865	http://amigo.geneontology.org/amigo/term/GO:0009654	LOC105033414,LOC105033747,LOC105044486,LOC105047072,LOC105049085,LOC105051792,LOC105052408,LOC105052847,LOC105053658,LOC105056630,LOC105056996,LOC105058560
GO:0010598 NAD(P)H dehydrogenase complex (plastoquinone)	3	3	8.17753	0.0175852	http://amigo.geneontology.org/amigo/term/GO:0010598	LOC105046631,LOC105056450,LOC105056629
GO:0019898 Extrinsic component of membrane	8	22	2.97365	0.0284088	http://amigo.geneontology.org/amigo/term/GO:0019898	LOC105033747,LOC105044486,LOC105051792,LOC105052408,LOC105052847,LOC105056630,LOC105056996,LOC105058560

## Sheet: Heat
Table S4d: Pathway enrichment analysis of DEGs under heat treatment
Pathway	nGenes	Pathway Genes	Fold Enrichment	Enrichment FDR	URL	Genes	Category
GO:0006457 Protein folding	62	160	2.70487	9.0804e-12	http://amigo.geneontology.org/amigo/term/GO:0006457	LOC105032307,LOC105032467,LOC105034025,LOC105034311,LOC105034489,LOC105035532,LOC105035928,LOC105036067,LOC105036960,LOC105037792,LOC105038674,LOC105038969,LOC105039081,LOC105039996,LOC105040287,LOC105040948,LOC105042032,LOC105042770,LOC105042857,LOC105042992,LOC105043119,LOC105043482,LOC105043518,LOC105043585,LOC105043813,LOC105043987,LOC105044050,LOC105044427,LOC105045462,LOC105045463,LOC105045…	Biological
GO:0009873 Ethylene-activated signaling pathway	21	45	3.25748	5.51402e-05	http://amigo.geneontology.org/amigo/term/GO:0009873	LOC105031973,LOC105037298,LOC105038034,LOC105041997,LOC105043077,LOC105043078,LOC105044350,LOC105045153,LOC105045154,LOC105046219,LOC105047248,LOC105051098,LOC105051977,LOC105052421,LOC105053042,LOC105056677,LOC105057457,LOC105058243,LOC105059101,LOC105060890,LOC105061364
GO:0009408 Response to heat	12	18	4.65354	9.26574e-05	http://amigo.geneontology.org/amigo/term/GO:0009408	LOC105034025,LOC105034311,LOC105034489,LOC105039081,LOC105042706,LOC105042707,LOC105042708,LOC105049549,LOC105053974,LOC105055994,LOC105056005,LOC105056006
GO:0042026 Protein refolding	10	13	5.36947	9.26574e-05	http://amigo.geneontology.org/amigo/term/GO:0042026	LOC105035532,LOC105042992,LOC105043119,LOC105043987,LOC105047673,LOC105049549,LOC105053654,LOC105055994,LOC105059108,LOC105060637
GO:0006355 Regulation of transcription-DNA-templated	254	1357	1.30656	0.000148613	http://amigo.geneontology.org/amigo/term/GO:0006355	LOC105031973,LOC105032264,LOC105032540,LOC105032684,LOC105032817,LOC105032833,LOC105033078,LOC105033259,LOC105033274,LOC105033413,LOC105033559,LOC105033852,LOC105033904,LOC105033925,LOC105034068,LOC105034684,LOC105034742,LOC105034990,LOC105035130,LOC105035543,LOC105035740,LOC105036298,LOC105036710,LOC105036737,LOC105037120,LOC105037133,LOC105037298,LOC105037989,LOC105038034,LOC105038065,LOC105038…
GO:0006629 Lipid metabolic process	63	280	1.57057	0.0123719	http://amigo.geneontology.org/amigo/term/GO:0006629	LOC105032996,LOC105033443,LOC105034279,LOC105034463,LOC105035110,LOC105035151,LOC105035186,LOC105038135,LOC105038369,LOC105038379,LOC105038559,LOC105038631,LOC105038943,LOC105039341,LOC105039460,LOC105040837,LOC105040893,LOC105041643,LOC105041773,LOC105041807,LOC105041960,LOC105042404,LOC105042597,LOC105042608,LOC105043374,LOC105044026,LOC105044596,LOC105045061,LOC105045555,LOC105045727,LOC105047…
GO:0006633 Fatty acid biosynthetic process	27	100	1.88469	0.0446832	http://amigo.geneontology.org/amigo/term/GO:0006633	LOC105038379,LOC105038559,LOC105038631,LOC105039460,LOC105041077,LOC105041807,LOC105044026,LOC105044215,LOC105045727,LOC105047720,LOC105047747,LOC105047853,LOC105048508,LOC105049664,LOC105050486,LOC105051071,LOC105051386,LOC105053059,LOC105053416,LOC105054692,LOC105056570,LOC105056718,LOC105058068,LOC105058603,LOC105060047,LOC105060086,LOC105061263
GO:0031408 Oxylipin biosynthetic process	9	19	3.30647	0.0446832	http://amigo.geneontology.org/amigo/term/GO:0031408	LOC105038559,LOC105038631,LOC105039460,LOC105041807,LOC105050486,LOC105051386,LOC105054692,LOC105056718,LOC105061263
GO:0140662 ATP-dependent protein folding chaperone	35	62	3.81081	1.64589e-11	http://amigo.geneontology.org/amigo/term/GO:0140662	LOC105032307,LOC105035532,LOC105036067,LOC105036960,LOC105038674,LOC105039996,LOC105040287,LOC105042032,LOC105042770,LOC105042857,LOC105042992,LOC105043119,LOC105043482,LOC105043813,LOC105043987,LOC105044050,LOC105044427,LOC105045462,LOC105045463,LOC105045696,LOC105047114,LOC105047673,LOC105047899,LOC105050739,LOC105051365,LOC105053060,LOC105053270,LOC105053654,LOC105054078,LOC105056346,LOC105056…	Molecular
GO:0003700 DNA-binding transcription factor activity	163	776	1.41797	0.000257026	http://amigo.geneontology.org/amigo/term/GO:0003700	LOC105031973,LOC105032540,LOC105032833,LOC105033078,LOC105033259,LOC105033925,LOC105034068,LOC105034742,LOC105035740,LOC105037133,LOC105037298,LOC105037989,LOC105038034,LOC105038096,LOC105038205,LOC105038330,LOC105038510,LOC105038793,LOC105038817,LOC105039036,LOC105039334,LOC105039486,LOC105039703,LOC105039994,LOC105040116,LOC105040182,LOC105040317,LOC105040375,LOC105040376,LOC105040455,LOC105040…
GO:0051879 Hsp90 protein binding	11	16	4.64102	0.000257026	http://amigo.geneontology.org/amigo/term/GO:0051879	LOC105041698,LOC105041894,LOC105042401,LOC105043585,LOC105045515,LOC105048582,LOC105049249,LOC105050904,LOC105053125,LOC105054043,LOC105057433
GO:0051087 Chaperone binding	13	26	3.37529	0.00307155	http://amigo.geneontology.org/amigo/term/GO:0051087	LOC105040761,LOC105041894,LOC105048261,LOC105048385,LOC105049249,LOC105050002,LOC105050904,LOC105051022,LOC105051932,LOC105053125,LOC105054142,LOC105059785,LOC105060161
GO:0051082 Unfolded protein binding	26	81	2.16685	0.00656454	http://amigo.geneontology.org/amigo/term/GO:0051082	LOC105032467,LOC105034025,LOC105034311,LOC105034489,LOC105035928,LOC105037792,LOC105038674,LOC105039081,LOC105039996,LOC105040948,LOC105043482,LOC105043518,LOC105044050,LOC105047114,LOC105047262,LOC105049903,LOC105051365,LOC105052598,LOC105053270,LOC105053974,LOC105054078,LOC105054741,LOC105054742,LOC105059479,LOC105061087,LOC105061486
GO:0015267 Channel activity	14	34	2.77965	0.0143756	http://amigo.geneontology.org/amigo/term/GO:0015267	LOC105037218,LOC105040867,LOC105042909,LOC105043497,LOC105044023,LOC105044283,LOC105044284,LOC105044478,LOC105049870,LOC105054514,LOC105055117,LOC105055645,LOC105058312,LOC105059047
GO:0005506 Iron ion binding	66	294	1.51544	0.0192558	http://amigo.geneontology.org/amigo/term/GO:0005506	LOC105032873,LOC105033342,LOC105033591,LOC105033928,LOC105035265,LOC105035372,LOC105035604,LOC105035636,LOC105035879,LOC105035923,LOC105036086,LOC105036848,LOC105036883,LOC105037305,LOC105037478,LOC105037552,LOC105037565,LOC105037572,LOC105037726,LOC105037797,LOC105038226,LOC105039328,LOC105039570,LOC105039668,LOC105041286,LOC105041571,LOC105042945,LOC105043314,LOC105044123,LOC105044217,LOC105044…
GO:0008194 UDP-glycosyltransferase activity	32	117	1.84631	0.0192558	http://amigo.geneontology.org/amigo/term/GO:0008194	LOC105032597,LOC105035689,LOC105036203,LOC105036425,LOC105039019,LOC105039250,LOC105040214,LOC105040215,LOC105040224,LOC105041605,LOC105041939,LOC105046325,LOC105046326,LOC105046645,LOC105047155,LOC105047892,LOC105048037,LOC105048184,LOC105048192,LOC105049339,LOC105049912,LOC105050267,LOC105053653,LOC105054566,LOC105055415,LOC105055417,LOC105056277,LOC105056802,LOC105059277,LOC105061006,LOC105061…
GO:0043565 Sequence-specific DNA binding	58	261	1.50013	0.0448261	http://amigo.geneontology.org/amigo/term/GO:0043565	LOC105032540,LOC105032833,LOC105033274,LOC105033413,LOC105038205,LOC105038817,LOC105039017,LOC105039486,LOC105039703,LOC105039934,LOC105039994,LOC105040317,LOC105040375,LOC105040376,LOC105040455,LOC105040563,LOC105040793,LOC105041017,LOC105041353,LOC105043137,LOC105043426,LOC105043487,LOC105044378,LOC105044477,LOC105045258,LOC105045639,LOC105046532,LOC105046551,LOC105047221,LOC105047488,LOC105047…

## Sheet: Cold
Table S5e: Pathway enrichment analysis of DEGs under cold treatments
Pathway	nGenes	Pathway Genes	Fold Enrichment	Enrichment FDR	URL	Genes	Category
GO:0009451 RNA modification	49	97	2.6639	1.40018e-09	http://amigo.geneontology.org/amigo/term/GO:0009451	LOC105031996,LOC105033012,LOC105033014,LOC105033661,LOC105033858,LOC105034641,LOC105035535,LOC105035804,LOC105035947,LOC105036093,LOC105036498,LOC105037037,LOC105037516,LOC105037526,LOC105038122,LOC105038694,LOC105040040,LOC105041510,LOC105042041,LOC105042300,LOC105043535,LOC105043729,LOC105044242,LOC105045105,LOC105045407,LOC105046000,LOC105046739,LOC105046795,LOC105046848,LOC105047750,LOC105048…	Biological
GO:0009765 Photosynthesis-light harvesting	15	21	3.76674	7.6097e-05	http://amigo.geneontology.org/amigo/term/GO:0009765	LOC105032174,LOC105032321,LOC105032432,LOC105032994,LOC105036918,LOC105037272,LOC105039517,LOC105041013,LOC105042121,LOC105046981,LOC105047188,LOC105051572,LOC105056620,LOC105058393,LOC105058558
GO:0015979 Photosynthesis	40	118	1.78761	0.0168252	http://amigo.geneontology.org/amigo/term/GO:0015979	LOC105032043,LOC105032174,LOC105032175,LOC105032321,LOC105032432,LOC105032994,LOC105033414,LOC105034393,LOC105036097,LOC105036918,LOC105037272,LOC105037794,LOC105039517,LOC105039995,LOC105040656,LOC105041013,LOC105041818,LOC105042121,LOC105042811,LOC105043122,LOC105043521,LOC105046517,LOC105046935,LOC105046981,LOC105046984,LOC105047188,LOC105047376,LOC105048437,LOC105049085,LOC105051572,LOC105052…
GO:0042026 Protein refolding	9	13	3.65084	0.0168252	http://amigo.geneontology.org/amigo/term/GO:0042026	LOC105032887,LOC105042992,LOC105043119,LOC105043987,LOC105047673,LOC105049206,LOC105053654,LOC105055575,LOC105060637
GO:0080162 Endoplasmic reticulum to cytosol auxin transport	7	9	4.10157	0.0277597	http://amigo.geneontology.org/amigo/term/GO:0080162	LOC105039438,LOC105041163,LOC105044867,LOC105046029,LOC105052332,LOC105052858,LOC105055275
GO:0006260 DNA replication	30	86	1.83957	0.0365624	http://amigo.geneontology.org/amigo/term/GO:0006260	LOC105034434,LOC105035197,LOC105038038,LOC105038702,LOC105039319,LOC105039914,LOC105039933,LOC105040322,LOC105040593,LOC105040883,LOC105041246,LOC105041377,LOC105041722,LOC105042143,LOC105045099,LOC105047096,LOC105047127,LOC105048410,LOC105051310,LOC105051384,LOC105051804,LOC105051821,LOC105053122,LOC105054320,LOC105054821,LOC105055095,LOC105055410,LOC105055843,LOC105059737,LOC105060234
GO:0006629 Lipid metabolic process	76	280	1.43136	0.0413575	http://amigo.geneontology.org/amigo/term/GO:0006629	LOC105032016,LOC105032101,LOC105032448,LOC105032996,LOC105033372,LOC105033684,LOC105033970,LOC105034240,LOC105034279,LOC105035110,LOC105035151,LOC105036394,LOC105037839,LOC105038042,LOC105038135,LOC105038369,LOC105038559,LOC105038943,LOC105039460,LOC105041301,LOC105041320,LOC105041346,LOC105041643,LOC105041773,LOC105041958,LOC105042404,LOC105042597,LOC105042608,LOC105043273,LOC105043374,LOC105044…
GO:0005506 Iron ion binding	93	294	1.61672	0.000267883	http://amigo.geneontology.org/amigo/term/GO:0005506	LOC105032082,LOC105032456,LOC105032702,LOC105032764,LOC105033342,LOC105033510,LOC105033878,LOC105033915,LOC105034264,LOC105035265,LOC105035372,LOC105035378,LOC105035561,LOC105035879,LOC105035923,LOC105036168,LOC105036431,LOC105036548,LOC105036848,LOC105037266,LOC105037305,LOC105037358,LOC105037369,LOC105037438,LOC105037478,LOC105037519,LOC105037552,LOC105037572,LOC105037797,LOC105037862,LOC105037…	Molecular
GO:0004497 Monooxygenase activity	83	261	1.62531	0.000286318	http://amigo.geneontology.org/amigo/term/GO:0004497	LOC105032082,LOC105032456,LOC105032702,LOC105032764,LOC105033342,LOC105033510,LOC105033878,LOC105033915,LOC105034264,LOC105035265,LOC105035372,LOC105035378,LOC105035471,LOC105035561,LOC105035879,LOC105036168,LOC105036431,LOC105036548,LOC105036848,LOC105037266,LOC105037305,LOC105037358,LOC105037369,LOC105037438,LOC105037478,LOC105037519,LOC105037552,LOC105037572,LOC105037797,LOC105037862,LOC105037…
GO:0008270 Zinc ion binding	174	640	1.38953	0.000286318	http://amigo.geneontology.org/amigo/term/GO:0008270	LOC105032102,LOC105032299,LOC105032313,LOC105032433,LOC105032652,LOC105032798,LOC105033012,LOC105033180,LOC105033327,LOC105033507,LOC105033661,LOC105033852,LOC105033882,LOC105033887,LOC105034004,LOC105034156,LOC105034274,LOC105034421,LOC105034636,LOC105034641,LOC105034986,LOC105035019,LOC105035197,LOC105035256,LOC105035269,LOC105035398,LOC105035535,LOC105035541,LOC105035566,LOC105035804,LOC105035…
GO:0016491 Oxidoreductase activity	270	1078	1.2801	0.000324276	http://amigo.geneontology.org/amigo/term/GO:0016491	LOC105031968,LOC105032055,LOC105032082,LOC105032252,LOC105032448,LOC105032456,LOC105032473,LOC105032618,LOC105032702,LOC105032751,LOC105032764,LOC105032898,LOC105033183,LOC105033342,LOC105033510,LOC105033543,LOC105033551,LOC105033645,LOC105033846,LOC105033890,LOC105033891,LOC105033915,LOC105033983,LOC105034264,LOC105034269,LOC105034274,LOC105034286,LOC105034441,LOC105034558,LOC105034723,LOC105034…
GO:0016705 Oxidoreductase activity-acting on paired donors-with incorporation or reduction of molecular oxygen	74	229	1.65156	0.000324276	http://amigo.geneontology.org/amigo/term/GO:0016705	LOC105032456,LOC105032702,LOC105032764,LOC105033342,LOC105033510,LOC105033878,LOC105033915,LOC105034264,LOC105035265,LOC105035372,LOC105035378,LOC105035879,LOC105036168,LOC105036431,LOC105036548,LOC105036848,LOC105037266,LOC105037305,LOC105037358,LOC105037369,LOC105037438,LOC105037478,LOC105037519,LOC105037552,LOC105037572,LOC105037797,LOC105037862,LOC105037916,LOC105038226,LOC105038724,LOC105041…
GO:0020037 Heme binding	100	341	1.4988	0.000748269	http://amigo.geneontology.org/amigo/term/GO:0020037	LOC105032456,LOC105032702,LOC105032764,LOC105033342,LOC105033510,LOC105033846,LOC105033878,LOC105033915,LOC105033983,LOC105034264,LOC105035265,LOC105035372,LOC105035378,LOC105035879,LOC105036168,LOC105036392,LOC105036431,LOC105036548,LOC105036848,LOC105036974,LOC105037266,LOC105037305,LOC105037358,LOC105037369,LOC105037438,LOC105037478,LOC105037519,LOC105037552,LOC105037572,LOC105037797,LOC105037…
GO:0016168 Chlorophyll binding	15	27	2.8394	0.00290774	http://amigo.geneontology.org/amigo/term/GO:0016168	LOC105032174,LOC105032321,LOC105032432,LOC105032994,LOC105036918,LOC105037272,LOC105039517,LOC105041013,LOC105042121,LOC105046981,LOC105047188,LOC105051572,LOC105056620,LOC105058393,LOC105058558
GO:0008194 UDP-glycosyltransferase activity	40	117	1.74732	0.0096125	http://amigo.geneontology.org/amigo/term/GO:0008194	LOC105032534,LOC105032597,LOC105034744,LOC105034971,LOC105036203,LOC105036425,LOC105036426,LOC105036785,LOC105039019,LOC105039250,LOC105039511,LOC105040214,LOC105040215,LOC105040224,LOC105040277,LOC105040726,LOC105041939,LOC105043141,LOC105046323,LOC105046324,LOC105046325,LOC105046641,LOC105046646,LOC105047155,LOC105047892,LOC105048192,LOC105048200,LOC105049339,LOC105050267,LOC105050468,LOC105054…
GO:0009523 Photosystem II	30	71	2.31383	0.00038105	http://amigo.geneontology.org/amigo/term/GO:0009523	LOC105032043,LOC105032174,LOC105032321,LOC105032432,LOC105032994,LOC105033414,LOC105034393,LOC105036918,LOC105037272,LOC105037794,LOC105039517,LOC105039995,LOC105041013,LOC105041818,LOC105042121,LOC105043521,LOC105046935,LOC105046981,LOC105047004,LOC105047188,LOC105049085,LOC105051572,LOC105052408,LOC105053106,LOC105053658,LOC105056620,LOC105058393,LOC105058558,LOC105058920,LOC105060436	Cellular
GO:0009522 Photosystem I	18	37	2.66403	0.00206617	http://amigo.geneontology.org/amigo/term/GO:0009522	LOC105032174,LOC105032321,LOC105032432,LOC105032994,LOC105036918,LOC105037272,LOC105039517,LOC105041013,LOC105042121,LOC105043122,LOC105046981,LOC105047188,LOC105047376,LOC105051572,LOC105055013,LOC105056620,LOC105058393,LOC105058558
